# Supplementary material for: Bis[1-ethyl-6-fluoro-7-(4-methyl­piperazin-1-yl)-4-oxo-1,4-dihydro­quinoline-3-carboxyl­ato-κ2 O 3,O 4]­copper(II)
Source: Acta Crystallogr Sect E Struct Rep Online. 2009 Feb 4;65(Pt 3):m248. doi: 10.1107/S1600536809003584 (PMC2968697; doi:10.1107/S1600536809003584)
Supplement: Supplementary file 1 [file e-65-0m248-sup1.cif]

##############################################################################
###                                                                        ###
###        Electronic paper (Acta Crystallographica Section E)             ###
###                                                                        ###
##############################################################################
#                                                                            #
# This CIF contains the data in a paper accepted for publication in Acta     #
# Crystallographica Section E. It conforms to the requirements of Notes      #
# for Authors for Section E, and has been peer reviewed under the auspices   #
# of the IUCr Commission on Journals.                                        #
#                                                                            #
# Full details of the Crystallographic Information File format               #
# are given in the paper "The Crystallographic Information File (CIF):       #
# a New Standard Archive File for Crystallography" by S. R. Hall, F. H.      #
# Allen and I. D. Brown [Acta Cryst. (1991), A47, 655-685].                  #
#                                                                            #
# The current version of the core CIF dictionary is obtainable from          #
# ftp://ftp.iucr.org/pub/cif_core.dic. The current version number is 2.4.    #
#                                                                            #
# Software is freely available for graphical display of the structure(s) in  #
# this CIF.  For information consult the CIF home page http://www.iucr.org/  #
# cif/home.html                                                              #
#                                                                            #
# This file may be used for bona fide research purposes within the           #
# scientific community so long as proper attribution is given to the journal # 
# article from which it was obtained.                                        #
#                                                                            #
##############################################################################
                                             
data_I
_audit_creation_method     SHELXL-97
_chemical_name_systematic
;
Bis[1-ethyl-6-fluoro-7-(4-methylpiperazin-1-yl)-4-oxo-1,4-dihydroquinoline-
3-carboxylato-\k^2^<i>O</i>^3^,<i>O</i>^4^]copper(II)
;
_chemical_name_common     ?
_chemical_formula_moiety     'C34 H38 Cu F2 N6 O6'
_chemical_formula_sum     'C34 H38 Cu F2 N6 O6'
_chemical_formula_iupac     '[Cu (C17 H19 F N3 O3)2]'
_chemical_formula_weight     728.24
_chemical_melting_point     ?
_symmetry_cell_setting     Triclinic
_symmetry_space_group_name_H-M     'P -1'
_symmetry_space_group_name_Hall     '-P 1'
loop_
    _symmetry_equiv_pos_as_xyz
    'x, y, z'
    '-x, -y, -z'
_cell_length_a     8.5548(17)
_cell_length_b     10.253(2)
_cell_length_c     10.467(2)
_cell_angle_alpha     95.22(3)
_cell_angle_beta     109.63(3)
_cell_angle_gamma     108.01(3)
_cell_volume     802.7(4)
_cell_formula_units_Z     1
_cell_measurement_reflns_used     7808
_cell_measurement_theta_min     3.13
_cell_measurement_theta_max     27.45
_cell_measurement_temperature     296(2)
_exptl_crystal_description     prism
_exptl_crystal_colour     blue
_exptl_crystal_size_max     0.36
_exptl_crystal_size_mid     0.28
_exptl_crystal_size_min     0.19
_exptl_crystal_density_diffrn     1.506
_exptl_crystal_density_meas     ?
_exptl_crystal_density_method     'not measured'
_exptl_crystal_F_000     379
_exptl_absorpt_coefficient_mu     0.749
_exptl_absorpt_correction_type     'multi-scan'
_exptl_absorpt_process_details     '(SADABS; Bruker, 2001)'
_exptl_absorpt_correction_T_min     0.774
_exptl_absorpt_correction_T_max     0.871
_exptl_special_details
;
;
_diffrn_ambient_temperature     296(2)
_diffrn_radiation_type     MoK\a
_diffrn_radiation_wavelength     0.71073
_diffrn_radiation_source     'fine-focus sealed tube'
_diffrn_radiation_monochromator     graphite
_diffrn_measurement_device_type     'Bruker SMART CCD area-detector'
_diffrn_measurement_method     '\f and \w'
_diffrn_detector_area_resol_mean     0
_diffrn_reflns_number     7880
_diffrn_reflns_av_R_equivalents     0.0216
_diffrn_reflns_av_sigmaI/netI     0.0282
_diffrn_reflns_theta_min     3.13
_diffrn_reflns_theta_max     27.45
_diffrn_reflns_theta_full     27.45
_diffrn_measured_fraction_theta_max     0.991
_diffrn_measured_fraction_theta_full     0.991
_diffrn_reflns_limit_h_min     -11
_diffrn_reflns_limit_h_max     10
_diffrn_reflns_limit_k_min     -10
_diffrn_reflns_limit_k_max     13
_diffrn_reflns_limit_l_min     -13
_diffrn_reflns_limit_l_max     13
_diffrn_standards_number     ?
_diffrn_standards_interval_count     ?
_diffrn_standards_interval_time     ?
_diffrn_standards_decay_%     ?
_refine_special_details
;
Refinement of <i>F</i>^2^ against ALL reflections. The weighted <i>R</i>-factor
<i>wR</i> and goodness of fit <i>S</i> are based on <i>F</i>^2^, conventional
<i>R</i>-factors <i>R</i> are based on <i>F</i>, with <i>F</i> set to zero for
negative <i>F</i>^2^. The threshold expression of <i>F</i>^2^ >
\s(<i>F</i>^2^) is used only for calculating <i>R</i>-factors(gt) <i>etc</i>.
and is not relevant to the choice of reflections for refinement.
<i>R</i>-factors based on <i>F</i>^2^ are statistically about twice as large
as those based on <i>F</i>, and <i>R</i>- factors based on ALL data will be
even larger.
;
_reflns_number_total     3633
_reflns_number_gt     3274
_reflns_threshold_expression     I>2\s(I)
_refine_ls_structure_factor_coef     Fsqd
_refine_ls_matrix_type     full
_refine_ls_R_factor_all     0.0382
_refine_ls_R_factor_gt     0.0334
_refine_ls_wR_factor_gt     0.0979
_refine_ls_wR_factor_ref     0.1030
_refine_ls_goodness_of_fit_ref     1.137
_refine_ls_restrained_S_all     1.137
_refine_ls_number_reflns     3633
_refine_ls_number_parameters     225
_refine_ls_number_restraints     0
_refine_ls_hydrogen_treatment     constr
_refine_ls_weighting_scheme     calc
_refine_ls_weighting_details
           'calc w=1/[\s^2^(Fo^2^)+(0.06P)^2^+0.1742P] where P=(Fo^2^+2Fc^2^)/3'
_atom_sites_solution_hydrogens     geom
_atom_sites_solution_primary     direct
_atom_sites_solution_secondary     difmap
_refine_ls_shift/su_max     0.000
_refine_ls_shift/su_mean     0.000
_refine_diff_density_max     0.352
_refine_diff_density_min     -0.367
_refine_ls_extinction_method     none
_refine_ls_extinction_coef     ?
loop_
    _atom_type_symbol
    _atom_type_description
    _atom_type_scat_dispersion_real
    _atom_type_scat_dispersion_imag
    _atom_type_scat_source
    'C' 'C' 0.0033 0.0016
                         'International Tables Vol C Tables 4.2.6.8 and 6.1.1.4'
    'H' 'H' 0.0000 0.0000
                         'International Tables Vol C Tables 4.2.6.8 and 6.1.1.4'
    'N' 'N' 0.0061 0.0033
                         'International Tables Vol C Tables 4.2.6.8 and 6.1.1.4'
    'O' 'O' 0.0106 0.0060
                         'International Tables Vol C Tables 4.2.6.8 and 6.1.1.4'
    'F' 'F' 0.0171 0.0103
                         'International Tables Vol C Tables 4.2.6.8 and 6.1.1.4'
    'Cu' 'Cu' 0.3201 1.2651
                         'International Tables Vol C Tables 4.2.6.8 and 6.1.1.4'
_computing_data_collection     'SMART (Bruker, 1998)'
_computing_cell_refinement     'SAINT (Bruker, 1998)'
_computing_data_reduction     'SAINT (Bruker, 1998)'
_computing_structure_solution     'SHELXS97 (Sheldrick, 2008)'
_computing_structure_refinement     'SHELXL97 (Sheldrick, 2008)'
_computing_molecular_graphics     'SHELXTL (Sheldrick, 2008)'
_computing_publication_material     'SHELXTL (Sheldrick, 2008)'
loop_
    _atom_site_type_symbol
    _atom_site_label
    _atom_site_fract_x
    _atom_site_fract_y
    _atom_site_fract_z
    _atom_site_U_iso_or_equiv
    _atom_site_adp_type
    _atom_site_calc_flag
    _atom_site_refinement_flags
    _atom_site_occupancy
    _atom_site_disorder_assembly
    _atom_site_disorder_group
    Cu Cu1 0.5000 0.5000 0.5000 0.02371(11) Uani d S 1 . .
    F F1 0.82563(18) 0.16415(13) 0.12581(17) 0.0524(4) Uani d . 1 . .
    O O1 0.59169(18) 0.69304(14) 0.50180(16) 0.0337(3) Uani d . 1 . .
    O O2 0.7906(2) 0.89436(16) 0.5126(2) 0.0579(5) Uani d . 1 . .
    O O3 0.63511(17) 0.45479(13) 0.39993(15) 0.0302(3) Uani d . 1 . .
    N N1 1.09849(19) 0.72064(15) 0.39047(16) 0.0239(3) Uani d . 1 . .
    N N2 1.1346(2) 0.33064(16) 0.10980(17) 0.0291(3) Uani d . 1 . .
    N N3 1.3578(2) 0.24538(19) -0.00270(19) 0.0353(4) Uani d . 1 . .
    C C1 0.7358(3) 0.76677(19) 0.4892(2) 0.0294(4) Uani d . 1 . .
    C C2 0.8370(2) 0.69045(18) 0.44045(19) 0.0244(4) Uani d . 1 . .
    C C3 0.7735(2) 0.54329(18) 0.39289(18) 0.0231(3) Uani d . 1 . .
    C C4 0.8738(2) 0.49016(18) 0.32802(19) 0.0233(3) Uani d . 1 . .
    C C5 0.8070(2) 0.34754(19) 0.2611(2) 0.0297(4) Uani d . 1 . .
    H H5A 0.7014 0.2864 0.2617 0.036 Uiso calc R 1 . .
    C C6 0.8976(3) 0.30001(19) 0.1959(2) 0.0315(4) Uani d . 1 . .
    C C7 1.0598(2) 0.38636(19) 0.1906(2) 0.0267(4) Uani d . 1 . .
    C C8 1.1264(2) 0.52630(19) 0.2581(2) 0.0258(4) Uani d . 1 . .
    H H8A 1.2336 0.5861 0.2587 0.031 Uiso calc R 1 . .
    C C9 1.0346(2) 0.57967(18) 0.32596(18) 0.0227(3) Uani d . 1 . .
    C C10 0.9982(2) 0.77176(18) 0.43938(19) 0.0254(4) Uani d . 1 . .
    H H10A 1.0400 0.8680 0.4748 0.031 Uiso calc R 1 . .
    C C11 1.2746(2) 0.81963(19) 0.4025(2) 0.0307(4) Uani d . 1 . .
    H H11A 1.3593 0.7721 0.4229 0.037 Uiso calc R 1 . .
    H H11B 1.3171 0.8985 0.4797 0.037 Uiso calc R 1 . .
    C C12 1.2671(3) 0.8743(2) 0.2716(3) 0.0470(6) Uani d . 1 . .
    H H12A 1.2253 0.7967 0.1948 0.071 Uiso calc R 1 . .
    H H12B 1.3839 0.9358 0.2840 0.071 Uiso calc R 1 . .
    H H12C 1.1873 0.9249 0.2530 0.071 Uiso calc R 1 . .
    C C13 1.2615(3) 0.4313(2) 0.0678(2) 0.0326(4) Uani d . 1 . .
    H H13A 1.3746 0.4760 0.1459 0.039 Uiso calc R 1 . .
    H H13B 1.2165 0.5036 0.0366 0.039 Uiso calc R 1 . .
    C C14 1.2866(3) 0.3524(2) -0.0493(2) 0.0333(4) Uani d . 1 . .
    H H14A 1.1732 0.3084 -0.1272 0.040 Uiso calc R 1 . .
    H H14B 1.3677 0.4179 -0.0803 0.040 Uiso calc R 1 . .
    C C15 1.2292(3) 0.1448(2) 0.0361(2) 0.0352(4) Uani d . 1 . .
    H H15A 1.2732 0.0716 0.0657 0.042 Uiso calc R 1 . .
    H H15B 1.1178 0.1013 -0.0439 0.042 Uiso calc R 1 . .
    C C16 1.1970(3) 0.2168(2) 0.1528(2) 0.0332(4) Uani d . 1 . .
    H H16A 1.1085 0.1490 0.1757 0.040 Uiso calc R 1 . .
    H H16B 1.3065 0.2551 0.2349 0.040 Uiso calc R 1 . .
    C C17 1.3936(4) 0.1748(3) -0.1120(3) 0.0563(7) Uani d . 1 . .
    H H17A 1.4481 0.1096 -0.0768 0.084 Uiso calc R 1 . .
    H H17B 1.4724 0.2435 -0.1407 0.084 Uiso calc R 1 . .
    H H17C 1.2838 0.1252 -0.1900 0.084 Uiso calc R 1 . .
loop_
    _atom_site_aniso_label
    _atom_site_aniso_U_11
    _atom_site_aniso_U_22
    _atom_site_aniso_U_33
    _atom_site_aniso_U_12
    _atom_site_aniso_U_13
    _atom_site_aniso_U_23
    Cu1 0.02365(17) 0.02145(17) 0.03097(19) 0.00834(12) 0.01668(13) 0.00415(12)
    F1 0.0481(7) 0.0230(6) 0.0834(10) -0.0009(5) 0.0416(7) -0.0160(6)
    O1 0.0325(7) 0.0262(7) 0.0559(9) 0.0138(5) 0.0299(7) 0.0110(6)
    O2 0.0654(11) 0.0217(7) 0.1127(16) 0.0147(7) 0.0680(12) 0.0092(9)
    O3 0.0283(6) 0.0214(6) 0.0445(8) 0.0039(5) 0.0246(6) 0.0008(6)
    N1 0.0220(7) 0.0178(7) 0.0334(8) 0.0060(5) 0.0139(6) 0.0034(6)
    N2 0.0363(8) 0.0222(8) 0.0393(9) 0.0123(6) 0.0254(7) 0.0066(7)
    N3 0.0379(9) 0.0391(10) 0.0392(10) 0.0191(7) 0.0234(8) 0.0049(8)
    C1 0.0347(9) 0.0217(9) 0.0419(11) 0.0126(7) 0.0242(8) 0.0078(8)
    C2 0.0278(8) 0.0210(8) 0.0297(9) 0.0104(7) 0.0162(7) 0.0049(7)
    C3 0.0244(8) 0.0214(8) 0.0263(9) 0.0083(6) 0.0131(7) 0.0053(7)
    C4 0.0248(8) 0.0192(8) 0.0292(9) 0.0077(6) 0.0147(7) 0.0048(7)
    C5 0.0291(9) 0.0207(9) 0.0405(11) 0.0047(7) 0.0200(8) 0.0020(8)
    C6 0.0329(9) 0.0179(8) 0.0440(11) 0.0041(7) 0.0218(8) -0.0016(8)
    C7 0.0295(9) 0.0224(9) 0.0329(9) 0.0102(7) 0.0177(8) 0.0037(7)
    C8 0.0247(8) 0.0219(8) 0.0345(9) 0.0083(6) 0.0162(7) 0.0056(7)
    C9 0.0246(8) 0.0185(8) 0.0271(9) 0.0088(6) 0.0119(7) 0.0041(7)
    C10 0.0287(8) 0.0179(8) 0.0319(9) 0.0086(7) 0.0148(7) 0.0027(7)
    C11 0.0219(8) 0.0205(8) 0.0489(12) 0.0038(6) 0.0178(8) 0.0007(8)
    C12 0.0486(12) 0.0361(12) 0.0679(16) 0.0106(10) 0.0388(12) 0.0182(11)
    C13 0.0386(10) 0.0251(9) 0.0428(11) 0.0110(8) 0.0265(9) 0.0077(8)
    C14 0.0374(10) 0.0336(10) 0.0347(10) 0.0115(8) 0.0220(8) 0.0069(8)
    C15 0.0459(11) 0.0307(10) 0.0407(11) 0.0203(9) 0.0249(9) 0.0079(8)
    C16 0.0454(11) 0.0308(10) 0.0370(11) 0.0198(8) 0.0258(9) 0.0100(8)
    C17 0.0764(18) 0.0512(15) 0.0686(17) 0.0307(13) 0.0547(15) 0.0096(13)
_geom_special_details
;
All e.s.d.'s (except the e.s.d. in the dihedral angle between two l.s. planes)
are estimated using the full covariance matrix. The cell e.s.d.'s are taken
into account individually in the estimation of e.s.d.'s in distances, angles
and torsion angles; correlations between e.s.d.'s in cell parameters are only
used when they are defined by crystal symmetry. An approximate (isotropic)
treatment of cell e.s.d.'s is used for estimating e.s.d.'s involving l.s.
planes.
;
loop_
    _geom_bond_atom_site_label_1
    _geom_bond_atom_site_label_2
    _geom_bond_site_symmetry_2
    _geom_bond_distance
    _geom_bond_publ_flag
    Cu1 O1 2_666 1.8858(15) ?
    Cu1 O1 . 1.8858(15) y
    Cu1 O3 . 1.9247(13) y
    Cu1 O3 2_666 1.9247(13) ?
    F1 C6 . 1.356(2) ?
    O1 C1 . 1.288(2) ?
    O2 C1 . 1.215(2) ?
    O3 C3 . 1.279(2) ?
    N1 C10 . 1.341(2) ?
    N1 C9 . 1.389(2) ?
    N1 C11 . 1.490(2) ?
    N2 C7 . 1.397(2) ?
    N2 C13 . 1.465(2) ?
    N2 C16 . 1.473(2) ?
    N3 C15 . 1.454(3) ?
    N3 C14 . 1.458(3) ?
    N3 C17 . 1.465(3) ?
    C1 C2 . 1.505(2) ?
    C2 C10 . 1.378(2) ?
    C2 C3 . 1.412(2) ?
    C3 C4 . 1.451(2) ?
    C4 C9 . 1.406(2) ?
    C4 C5 . 1.408(3) ?
    C5 C6 . 1.354(3) ?
    C5 H5A . 0.9300 ?
    C6 C7 . 1.419(3) ?
    C7 C8 . 1.387(3) ?
    C8 C9 . 1.411(2) ?
    C8 H8A . 0.9300 ?
    C10 H10A . 0.9300 ?
    C11 C12 . 1.517(3) ?
    C11 H11A . 0.9700 ?
    C11 H11B . 0.9700 ?
    C12 H12A . 0.9600 ?
    C12 H12B . 0.9600 ?
    C12 H12C . 0.9600 ?
    C13 C14 . 1.517(3) ?
    C13 H13A . 0.9700 ?
    C13 H13B . 0.9700 ?
    C14 H14A . 0.9700 ?
    C14 H14B . 0.9700 ?
    C15 C16 . 1.516(3) ?
    C15 H15A . 0.9700 ?
    C15 H15B . 0.9700 ?
    C16 H16A . 0.9700 ?
    C16 H16B . 0.9700 ?
    C17 H17A . 0.9600 ?
    C17 H17B . 0.9600 ?
    C17 H17C . 0.9600 ?
loop_
    _geom_angle_atom_site_label_1
    _geom_angle_atom_site_label_2
    _geom_angle_atom_site_label_3
    _geom_angle_site_symmetry_1
    _geom_angle_site_symmetry_3
    _geom_angle
    _geom_angle_publ_flag
    O1 Cu1 O1 2_666 . 180.0 ?
    O1 Cu1 O3 2_666 . 87.35(6) ?
    O1 Cu1 O3 . . 92.65(6) ?
    O1 Cu1 O3 2_666 2_666 92.65(6) ?
    O1 Cu1 O3 . 2_666 87.35(6) ?
    O3 Cu1 O3 . 2_666 180.0 ?
    C1 O1 Cu1 . . 130.33(12) ?
    C3 O3 Cu1 . . 124.62(12) ?
    C10 N1 C9 . . 119.95(15) ?
    C10 N1 C11 . . 118.31(15) ?
    C9 N1 C11 . . 121.70(14) ?
    C7 N2 C13 . . 116.83(15) ?
    C7 N2 C16 . . 117.25(15) ?
    C13 N2 C16 . . 111.04(15) ?
    C15 N3 C14 . . 108.25(16) ?
    C15 N3 C17 . . 110.58(18) ?
    C14 N3 C17 . . 110.99(18) ?
    O2 C1 O1 . . 122.66(17) ?
    O2 C1 C2 . . 119.20(17) ?
    O1 C1 C2 . . 118.13(16) ?
    C10 C2 C3 . . 119.32(16) ?
    C10 C2 C1 . . 116.81(15) ?
    C3 C2 C1 . . 123.84(16) ?
    O3 C3 C2 . . 125.72(16) ?
    O3 C3 C4 . . 118.07(15) ?
    C2 C3 C4 . . 116.19(15) ?
    C9 C4 C5 . . 118.77(16) ?
    C9 C4 C3 . . 121.23(16) ?
    C5 C4 C3 . . 119.96(16) ?
    C6 C5 C4 . . 119.63(17) ?
    C6 C5 H5A . . 120.2 ?
    C4 C5 H5A . . 120.2 ?
    C5 C6 F1 . . 118.45(17) ?
    C5 C6 C7 . . 123.62(17) ?
    F1 C6 C7 . . 117.85(16) ?
    C8 C7 N2 . . 123.85(16) ?
    C8 C7 C6 . . 116.62(16) ?
    N2 C7 C6 . . 119.30(16) ?
    C7 C8 C9 . . 121.24(16) ?
    C7 C8 H8A . . 119.4 ?
    C9 C8 H8A . . 119.4 ?
    N1 C9 C4 . . 118.52(15) ?
    N1 C9 C8 . . 121.36(15) ?
    C4 C9 C8 . . 120.11(16) ?
    N1 C10 C2 . . 124.01(16) ?
    N1 C10 H10A . . 118.0 ?
    C2 C10 H10A . . 118.0 ?
    N1 C11 C12 . . 112.76(17) ?
    N1 C11 H11A . . 109.0 ?
    C12 C11 H11A . . 109.0 ?
    N1 C11 H11B . . 109.0 ?
    C12 C11 H11B . . 109.0 ?
    H11A C11 H11B . . 107.8 ?
    C11 C12 H12A . . 109.5 ?
    C11 C12 H12B . . 109.5 ?
    H12A C12 H12B . . 109.5 ?
    C11 C12 H12C . . 109.5 ?
    H12A C12 H12C . . 109.5 ?
    H12B C12 H12C . . 109.5 ?
    N2 C13 C14 . . 108.39(16) ?
    N2 C13 H13A . . 110.0 ?
    C14 C13 H13A . . 110.0 ?
    N2 C13 H13B . . 110.0 ?
    C14 C13 H13B . . 110.0 ?
    H13A C13 H13B . . 108.4 ?
    N3 C14 C13 . . 110.51(17) ?
    N3 C14 H14A . . 109.5 ?
    C13 C14 H14A . . 109.5 ?
    N3 C14 H14B . . 109.5 ?
    C13 C14 H14B . . 109.5 ?
    H14A C14 H14B . . 108.1 ?
    N3 C15 C16 . . 110.62(17) ?
    N3 C15 H15A . . 109.5 ?
    C16 C15 H15A . . 109.5 ?
    N3 C15 H15B . . 109.5 ?
    C16 C15 H15B . . 109.5 ?
    H15A C15 H15B . . 108.1 ?
    N2 C16 C15 . . 109.86(16) ?
    N2 C16 H16A . . 109.7 ?
    C15 C16 H16A . . 109.7 ?
    N2 C16 H16B . . 109.7 ?
    C15 C16 H16B . . 109.7 ?
    H16A C16 H16B . . 108.2 ?
    N3 C17 H17A . . 109.5 ?
    N3 C17 H17B . . 109.5 ?
    H17A C17 H17B . . 109.5 ?
    N3 C17 H17C . . 109.5 ?
    H17A C17 H17C . . 109.5 ?
    H17B C17 H17C . . 109.5 ?
loop_
    _geom_torsion_atom_site_label_1
    _geom_torsion_atom_site_label_2
    _geom_torsion_atom_site_label_3
    _geom_torsion_atom_site_label_4
    _geom_torsion_site_symmetry_1
    _geom_torsion_site_symmetry_2
    _geom_torsion_site_symmetry_3
    _geom_torsion_site_symmetry_4
    _geom_torsion
    _geom_torsion_publ_flag
    O3 Cu1 O1 C1 . . . . -22.51(19) ?
    O3 Cu1 O1 C1 2_666 . . . 157.49(19) ?
    O1 Cu1 O3 C3 2_666 . . . -160.14(16) ?
    O1 Cu1 O3 C3 . . . . 19.86(16) ?
    Cu1 O1 C1 O2 . . . . -168.97(18) ?
    Cu1 O1 C1 C2 . . . . 12.5(3) ?
    O2 C1 C2 C10 . . . . 6.8(3) ?
    O1 C1 C2 C10 . . . . -174.60(18) ?
    O2 C1 C2 C3 . . . . -171.3(2) ?
    O1 C1 C2 C3 . . . . 7.3(3) ?
    Cu1 O3 C3 C2 . . . . -8.9(3) ?
    Cu1 O3 C3 C4 . . . . 172.47(12) ?
    C10 C2 C3 O3 . . . . 173.24(17) ?
    C1 C2 C3 O3 . . . . -8.7(3) ?
    C10 C2 C3 C4 . . . . -8.1(3) ?
    C1 C2 C3 C4 . . . . 169.88(17) ?
    O3 C3 C4 C9 . . . . -175.10(16) ?
    C2 C3 C4 C9 . . . . 6.2(3) ?
    O3 C3 C4 C5 . . . . 7.3(3) ?
    C2 C3 C4 C5 . . . . -171.48(17) ?
    C9 C4 C5 C6 . . . . -0.4(3) ?
    C3 C4 C5 C6 . . . . 177.27(18) ?
    C4 C5 C6 F1 . . . . -176.44(19) ?
    C4 C5 C6 C7 . . . . 0.2(3) ?
    C13 N2 C7 C8 . . . . -15.2(3) ?
    C16 N2 C7 C8 . . . . 120.3(2) ?
    C13 N2 C7 C6 . . . . 159.03(19) ?
    C16 N2 C7 C6 . . . . -65.5(2) ?
    C5 C6 C7 C8 . . . . 0.6(3) ?
    F1 C6 C7 C8 . . . . 177.28(18) ?
    C5 C6 C7 N2 . . . . -174.06(19) ?
    F1 C6 C7 N2 . . . . 2.6(3) ?
    N2 C7 C8 C9 . . . . 173.18(17) ?
    C6 C7 C8 C9 . . . . -1.2(3) ?
    C10 N1 C9 C4 . . . . -7.3(3) ?
    C11 N1 C9 C4 . . . . 175.07(17) ?
    C10 N1 C9 C8 . . . . 171.97(17) ?
    C11 N1 C9 C8 . . . . -5.6(3) ?
    C5 C4 C9 N1 . . . . 179.12(17) ?
    C3 C4 C9 N1 . . . . 1.4(3) ?
    C5 C4 C9 C8 . . . . -0.2(3) ?
    C3 C4 C9 C8 . . . . -177.85(16) ?
    C7 C8 C9 N1 . . . . -178.24(17) ?
    C7 C8 C9 C4 . . . . 1.0(3) ?
    C9 N1 C10 C2 . . . . 5.5(3) ?
    C11 N1 C10 C2 . . . . -176.84(18) ?
    C3 C2 C10 N1 . . . . 2.7(3) ?
    C1 C2 C10 N1 . . . . -175.49(17) ?
    C10 N1 C11 C12 . . . . -95.8(2) ?
    C9 N1 C11 C12 . . . . 81.9(2) ?
    C7 N2 C13 C14 . . . . -164.32(17) ?
    C16 N2 C13 C14 . . . . 57.6(2) ?
    C15 N3 C14 C13 . . . . 62.2(2) ?
    C17 N3 C14 C13 . . . . -176.26(18) ?
    N2 C13 C14 N3 . . . . -60.8(2) ?
    C14 N3 C15 C16 . . . . -60.3(2) ?
    C17 N3 C15 C16 . . . . 178.0(2) ?
    C7 N2 C16 C15 . . . . 165.57(17) ?
    C13 N2 C16 C15 . . . . -56.5(2) ?
    N3 C15 C16 N2 . . . . 57.7(2) ?
data_global
_journal_date_recd_electronic     2009-01-24
_journal_date_accepted     2009-01-29
_journal_name_full     'Acta Crystallographica, Section E'
_journal_year     2009
_journal_volume     65
_journal_issue      3
_journal_page_first     m248
_journal_page_last     m248
_journal_paper_category     QM
_journal_coeditor_code     HB2904
_publ_contact_author_name     'Professor Zhe An'
_publ_contact_author_address
;
School of Pharmaceutical Science,
Harbin Medical University,
Harbin, 150086
People's Republic of China
;
_publ_contact_author_email     anzhe6409@sina.com
_publ_contact_author_fax     '086 451 86689271'
_publ_contact_author_phone     '086 451 86689271'
_publ_section_title
;
Bis[1-ethyl-6-fluoro-7-(4-methylpiperazin-1-yl)-4-oxo-1,4-dihydroquinoline-\\
3-carboxylato-\k^2^<i>O</i>^3^,<i>O</i>^4^]copper(II)
;
loop_
    _publ_author_name
    _publ_author_address
    'Wei Qi'
;
School of Pharmaceutical Science,
Harbin Medical University,
Harbin 150086
People's Republic of China
;
    'Jing Gao'
;
Department of Pharmacy,
Mudanjiang Medical University,
Mudanjiang 157011
People's Republic of China
;
    'Di Liang'
;
School of Pharmaceutical Science,
Harbin Medical University,
Harbin 150086
People's Republic of China
;
    'Zhe An'
;
School of Pharmaceutical Science,
Harbin Medical University,
Harbin 150086
People's Republic of China
;
