# Supplementary material for: Bis[1-ethyl-6-fluoro-7-(4-methyl­piperazin-1-yl)-4-oxo-1,4-dihydro­quinoline-3-carboxyl­ato-κ2 O 3,O 4]­copper(II)
Source: Acta Crystallogr Sect E Struct Rep Online. 2009 Feb 4;65(Pt 3):m248. doi: 10.1107/S1600536809003584 (PMC2968697; doi:10.1107/S1600536809003584)
Supplement: Supplementary file 2 [file e-65-0m248-Isup2.hkl]

# 
# h,k,l, Fc-squared, Fo-squared, sigma(Fo-squared) and status flag 
# 
data_I
_shelx_title ' a in P-1' 
_shelx_refln_list_code          4 
_shelx_F_calc_maximum      206.03 
_exptl_crystal_F_000       379.00 
_reflns_d_resolution_high  0.7710 
 
loop_ 
 _symmetry_equiv_pos_as_xyz 
 'x, y, z' 
 '-x, -y, -z' 
 
_cell_length_a     8.5548 
_cell_length_b    10.2533 
_cell_length_c    10.4673 
_cell_angle_alpha  95.217 
_cell_angle_beta  109.627 
_cell_angle_gamma 108.009 
 
_shelx_F_squared_multiplier     1.000 
 
loop_ 
 _refln_index_h 
 _refln_index_k 
 _refln_index_l 
 _refln_F_squared_calc 
 _refln_F_squared_meas 
 _refln_F_squared_sigma 
 _refln_observed_status 
   2   0   0     2206.17     2466.34     37.11 o 
   3   0   0     1253.00     1327.06     16.31 o 
   4   0   0       57.27       40.73      1.28 o 
   5   0   0       22.91       19.93      1.25 o 
   6   0   0       45.53       45.58      1.80 o 
   7   0   0       54.49       53.86      2.17 o 
   8   0   0      276.12      259.84      5.80 o 
   9   0   0       55.20       56.61      2.56 o 
  -9   1   0       57.04       56.02      8.19 o 
  -8   1   0       95.23       91.33      4.51 o 
  -7   1   0       80.88       79.70      1.46 o 
  -6   1   0       21.90       22.92      1.32 o 
  -5   1   0      572.72      571.68      5.19 o 
  -4   1   0      177.86      177.53      7.64 o 
  -3   1   0      217.09      215.22      2.76 o 
  -2   1   0     4907.30     5333.84     54.69 o 
   1   1   0      967.24     1074.65      8.91 o 
   2   1   0       84.14       95.22      1.32 o 
   3   1   0      352.82      377.32      3.34 o 
   4   1   0      128.95      178.91      2.72 o 
   5   1   0      313.35      302.04      3.45 o 
   6   1   0      232.80      237.50      4.18 o 
   7   1   0      109.14      109.77      3.60 o 
   8   1   0      243.57      226.24      3.47 o 
   9   1   0        5.26        8.64      2.34 o 
 -10   2   0       18.46       18.04      5.11 o 
  -9   2   0       18.70       19.18      1.90 o 
  -8   2   0        0.70        1.58      0.72 o 
  -7   2   0      263.76      258.67      2.70 o 
  -6   2   0      689.15      669.32      7.12 o 
  -5   2   0      500.14      524.52      9.22 o 
  -4   2   0      353.93      351.72      3.58 o 
  -3   2   0      155.62      145.48      2.02 o 
  -2   2   0     1161.08     1149.40     18.18 o 
  -1   2   0     1979.20     2115.20     23.97 o 
   0   2   0      849.52      912.45     10.19 o 
   1   2   0      258.51      235.41      2.34 o 
   2   2   0      566.30      544.91      5.30 o 
   3   2   0      544.74      539.07      8.09 o 
   4   2   0      445.78      437.33      4.69 o 
   5   2   0      187.68      190.23      3.39 o 
   6   2   0        1.22        1.36      1.06 o 
   7   2   0      153.63      154.61      5.61 o 
   8   2   0      323.76      304.61      5.08 o 
   9   2   0        8.74        9.14      2.71 o 
 -10   3   0        5.77        2.56      3.61 o 
  -9   3   0        2.55        1.29      2.48 o 
  -8   3   0      620.43      620.10      6.21 o 
  -7   3   0       73.43       70.59      1.45 o 
  -6   3   0      480.65      462.62      7.44 o 
  -5   3   0      471.46      474.95      4.45 o 
  -4   3   0      896.30      909.04     10.46 o 
  -3   3   0       52.47       46.00      1.08 o 
  -2   3   0     1483.33     1727.04     35.33 o 
   0   3   0     3643.90     3973.76     79.21 o 
   1   3   0      942.09      946.35     11.16 o 
   2   3   0      272.37      277.72      3.56 o 
   3   3   0      634.59      615.98      6.59 o 
   4   3   0      726.43      715.91      8.19 o 
   5   3   0       15.09       12.77      1.66 o 
   6   3   0       44.13       49.06      1.96 o 
   7   3   0      148.68      140.52      3.89 o 
   8   3   0       53.42       54.78      2.89 o 
 -10   4   0       45.00       55.46      6.01 o 
  -9   4   0       29.25       27.25      2.03 o 
  -8   4   0     1132.40     1137.88     11.66 o 
  -7   4   0       14.43       11.24      1.04 o 
  -6   4   0      164.48      164.28      1.97 o 
  -5   4   0     1360.67     1498.73     36.19 o 
  -4   4   0      147.30      192.66      2.05 o 
  -3   4   0       12.23       20.65      0.87 o 
  -2   4   0     1655.60     1823.84     48.40 o 
  -1   4   0      163.92      138.59      5.26 o 
   0   4   0      353.45      359.54      6.91 o 
   1   4   0     1454.29     1585.23     17.74 o 
   2   4   0     1069.96     1113.66     12.46 o 
   3   4   0      281.12      280.24      3.92 o 
   4   4   0       25.49       20.72      1.48 o 
   5   4   0       21.21       20.66      1.72 o 
   6   4   0      118.10      115.87      3.07 o 
   7   4   0       97.95       94.16      3.89 o 
   8   4   0       14.66       19.89      2.45 o 
 -10   5   0      165.31      167.45      8.87 o 
  -9   5   0        1.75        0.55      1.00 o 
  -8   5   0      205.99      215.17      4.36 o 
  -7   5   0      144.26      142.91      3.87 o 
  -6   5   0       15.14       12.16      0.70 o 
  -5   5   0      865.83      906.49     12.43 o 
  -4   5   0        1.86        5.82      0.66 o 
  -3   5   0      136.87      143.17      2.32 o 
  -2   5   0      288.17      326.76      3.33 o 
  -1   5   0      489.09      444.47      8.27 o 
   0   5   0     1511.78     1646.50     30.21 o 
   1   5   0       83.09       71.44      1.48 o 
   2   5   0      135.81      142.60      3.66 o 
   3   5   0     2500.27     2459.76     28.90 o 
   4   5   0      170.66      174.70      3.07 o 
   5   5   0       81.20       79.22      2.57 o 
   6   5   0       52.60       55.78      2.87 o 
   7   5   0        6.29        6.37      2.47 o 
 -10   6   0       29.27       27.66      4.96 o 
  -9   6   0       48.75       55.17      3.91 o 
  -8   6   0       30.69       29.94      3.05 o 
  -7   6   0        6.33        6.15      1.02 o 
  -6   6   0       45.95       40.98      1.83 o 
  -5   6   0      423.33      403.02      4.57 o 
  -4   6   0      431.35      422.05      5.67 o 
  -3   6   0      695.43      701.12     14.28 o 
  -2   6   0      166.90      142.23      3.29 o 
  -1   6   0      126.28      111.53      3.91 o 
   0   6   0      757.34      807.32     15.63 o 
   1   6   0      284.35      263.70      7.67 o 
   2   6   0        1.35        0.75      1.73 o 
   3   6   0     1719.46     1690.34     24.59 o 
   4   6   0      199.21      196.39      4.88 o 
   5   6   0       35.62       38.90      9.02 o 
   6   6   0      148.43      161.14      4.51 o 
 -10   7   0        7.89       10.97      3.76 o 
  -9   7   0       12.36       16.18      3.61 o 
  -8   7   0        5.25        6.38      1.30 o 
  -7   7   0       11.37       11.88      1.51 o 
  -6   7   0      592.02      574.33      8.31 o 
  -5   7   0      299.33      271.25      3.98 o 
  -4   7   0      539.53      575.05     25.36 o 
  -3   7   0      413.99      428.28      4.94 o 
  -2   7   0      340.50      331.39      3.80 o 
  -1   7   0        1.73        1.80      3.16 o 
   0   7   0       35.96       35.02      5.41 o 
   1   7   0      557.85      570.57      7.69 o 
   2   7   0       50.47       44.14      1.64 o 
   3   7   0       91.14       88.55      2.57 o 
   4   7   0       48.89       47.97      2.39 o 
   5   7   0       14.69       14.46      2.33 o 
   6   7   0       85.31       88.57      5.78 o 
  -9   8   0        0.62        1.80      2.40 o 
  -8   8   0       63.19       64.35      3.08 o 
  -7   8   0      236.87      238.30     19.92 o 
  -6   8   0      208.12      203.85      3.92 o 
  -5   8   0      529.38      529.62      9.77 o 
  -4   8   0      401.15      392.10      6.75 o 
  -3   8   0        3.65        4.89      0.67 o 
  -2   8   0        1.13        1.17      0.65 o 
  -1   8   0      396.24      392.46     10.07 o 
   0   8   0       29.77       31.29      1.50 o 
   1   8   0        3.38        3.90      1.21 o 
   2   8   0      353.18      352.80      7.89 o 
   3   8   0      110.02      104.68      4.36 o 
   4   8   0      123.48      118.07      4.40 o 
   5   8   0       21.68       23.92      3.82 o 
  -9   9   0       90.14       97.10      5.11 o 
  -8   9   0       63.21       61.94      2.70 o 
  -7   9   0       81.21       79.59      4.76 o 
  -6   9   0        4.63        6.09      1.08 o 
  -5   9   0      968.12      955.57     15.75 o 
  -4   9   0      179.50      169.26      4.36 o 
  -3   9   0       56.08       59.89      2.68 o 
  -2   9   0      563.24      515.64      5.65 o 
  -1   9   0       21.32       24.05      5.86 o 
   0   9   0        4.63        5.66      1.35 o 
   1   9   0       72.26       73.15      2.45 o 
   2   9   0      183.71      171.93      6.84 o 
   3   9   0      173.68      166.92     15.63 o 
   4   9   0       49.40       49.33      4.28 o 
  -9  10   0       28.84       25.55      3.31 o 
  -8  10   0        5.24        3.61      1.70 o 
  -7  10   0       96.98       98.46      3.40 o 
  -6  10   0       17.57       17.07      1.70 o 
  -5  10   0      348.23      334.26      5.27 o 
  -4  10   0        5.42        4.52      0.69 o 
  -3  10   0      262.53      244.70     10.42 o 
  -2  10   0      757.34      672.24     13.73 o 
  -1  10   0      131.34       93.28      1.88 o 
   0  10   0       46.52       43.17      3.31 o 
   1  10   0      241.26      233.43      9.62 o 
   2  10   0       52.55       54.41      5.86 o 
   3  10   0       63.55       55.01      6.16 o 
  -8  11   0       27.72       30.35      2.02 o 
  -7  11   0      128.40      128.61      4.73 o 
  -6  11   0        8.88        7.20      1.09 o 
  -5  11   0       54.22       64.28      3.96 o 
  -4  11   0      363.60      347.84     19.90 o 
  -3  11   0       58.71       59.20      4.06 o 
  -2  11   0      117.72      105.87      5.49 o 
  -1  11   0        1.37        6.73      3.11 o 
   0  11   0       83.66       47.33     36.38 o 
   1  11   0       10.77       13.38      4.51 o 
   2  11   0      106.35      118.14      8.27 o 
  -7  12   0        3.53        8.93      2.32 o 
  -6  12   0       35.70       31.79      2.76 o 
  -5  12   0       89.19      101.01      6.09 o 
  -4  12   0       57.13       63.19      6.00 o 
  -3  12   0       69.99       75.41      5.10 o 
  -2  12   0       49.07       45.55      5.41 o 
  -1  12   0       72.28       70.95      4.78 o 
   0  12   0       33.58       43.88     12.02 o 
  -5  13   0       62.53       69.68      4.96 o 
  -4  13   0       39.13       36.33      4.39 o 
  -3  13   0      130.12      122.37      6.71 o 
  -2  13   0       30.81       31.30      4.04 o 
   2 -13   1       21.21       17.48      3.61 o 
   3 -13   1       44.59       31.31     19.09 o 
   4 -13   1       54.45       56.52      5.08 o 
   5 -13   1      108.52      102.60      7.06 o 
  -1 -12   1        7.49       11.63      4.21 o 
   0 -12   1        4.51        5.94      2.98 o 
   1 -12   1       69.55       72.22      4.73 o 
   2 -12   1      117.90      107.32      7.21 o 
   3 -12   1       38.50       35.15      4.21 o 
   4 -12   1      105.18      115.78      5.64 o 
   5 -12   1      152.40      143.62      5.78 o 
   6 -12   1       60.02       57.24      4.07 o 
   7 -12   1        8.75        5.26      3.19 o 
  -2 -11   1      229.69      250.35      7.81 o 
  -1 -11   1        6.64        2.78      2.55 o 
   0 -11   1       21.42       20.45      3.98 o 
   1 -11   1       82.90       98.20      6.84 o 
   2 -11   1      403.13      384.90      9.79 o 
   3 -11   1        1.85        0.38      2.05 o 
   4 -11   1       83.41       87.20      6.00 o 
   5 -11   1       22.58       27.51      2.60 o 
   6 -11   1      155.13      151.71      4.30 o 
   7 -11   1       16.40       13.52      1.96 o 
   8 -11   1        2.26        5.75      1.93 o 
  -3 -10   1       25.42       20.59      7.52 o 
  -2 -10   1      104.50       94.40     10.67 o 
  -1 -10   1      129.44      125.16      5.00 o 
   0 -10   1      314.86      311.83      7.49 o 
   1 -10   1        3.21        4.43      2.55 o 
   2 -10   1       14.16       14.78      2.94 o 
   3 -10   1       66.58       81.91      5.58 o 
   4 -10   1      144.36      136.25      4.75 o 
   5 -10   1        0.59        1.64      0.78 o 
   6 -10   1      231.42      214.71      8.13 o 
   7 -10   1       13.38        5.84      3.58 o 
   8 -10   1       23.53       30.98      2.56 o 
  -4  -9   1        9.15        9.44      1.60 o 
  -3  -9   1      160.68      157.10      6.99 o 
  -2  -9   1      268.45      267.12      6.24 o 
  -1  -9   1      157.22      153.31      9.02 o 
   0  -9   1       15.03       17.71      2.44 o 
   1  -9   1       58.15       67.90      3.91 o 
   2  -9   1       60.53       64.23      3.08 o 
   3  -9   1       13.42       11.63      1.57 o 
   4  -9   1       38.08       37.94      4.76 o 
   5  -9   1      337.74      321.95      5.99 o 
   6  -9   1      271.53      259.07      4.30 o 
   7  -9   1       36.96       34.62      1.86 o 
   8  -9   1        0.51        2.56      2.71 o 
  -5  -8   1        1.70       -0.97      2.18 o 
  -4  -8   1      113.11      114.30      6.16 o 
  -3  -8   1      362.26      358.45      7.21 o 
  -2  -8   1      123.20      120.36      6.01 o 
  -1  -8   1       69.35       69.83      2.33 o 
   0  -8   1      119.62      148.06      8.87 o 
   1  -8   1       11.08        9.97      2.20 o 
   2  -8   1       64.34       54.49      3.05 o 
   3  -8   1       73.69       61.18      1.53 o 
   4  -8   1      148.66      152.79      6.39 o 
   5  -8   1      630.87      605.71      7.98 o 
   6  -8   1      134.60      134.44      6.31 o 
   7  -8   1       18.47       20.21      1.54 o 
   8  -8   1       65.47       63.57      5.11 o 
   9  -8   1       41.08       35.89      2.93 o 
  -6  -7   1      128.08      133.72      4.73 o 
  -5  -7   1        6.17        7.82      1.64 o 
  -4  -7   1      139.10      149.89      4.20 o 
  -3  -7   1       80.40       76.33      2.12 o 
  -2  -7   1       97.02       98.05      2.92 o 
  -1  -7   1      127.74      129.06      2.33 o 
   0  -7   1      311.44      287.29      3.76 o 
   1  -7   1       55.76       60.13      2.39 o 
   2  -7   1       64.66       70.80      5.56 o 
   3  -7   1      583.73      602.92      6.95 o 
   4  -7   1      317.21      356.42     40.88 o 
   5  -7   1      234.47      224.95      2.82 o 
   6  -7   1      125.48      128.50      2.86 o 
   7  -7   1       86.09       91.06      3.08 o 
   8  -7   1      172.10      160.73     16.53 o 
   9  -7   1        2.31        6.11      1.23 o 
  -7  -6   1        2.68        3.61      1.81 o 
  -6  -6   1      139.02      153.94      4.71 o 
  -5  -6   1      101.27      105.10      3.76 o 
  -4  -6   1       35.93       35.14      2.71 o 
  -3  -6   1        3.76        3.61      1.72 o 
  -2  -6   1      914.65      920.06     11.41 o 
  -1  -6   1      331.44      353.43      4.85 o 
   0  -6   1        6.17       13.84      0.58 o 
   1  -6   1     3747.88     4394.36     67.86 o 
   2  -6   1      215.72      194.52      7.14 o 
   3  -6   1        3.67        1.19      0.55 o 
   4  -6   1      340.31      316.95      4.66 o 
   5  -6   1      393.88      388.17      4.10 o 
   6  -6   1        5.60        6.62      1.02 o 
   7  -6   1      255.13      249.96      3.45 o 
   8  -6   1       37.33       39.62      1.94 o 
   9  -6   1        7.68       11.88      2.27 o 
  10  -6   1       10.81       10.37      6.61 o 
  -7  -5   1       75.57       71.86      4.90 o 
  -6  -5   1        2.46        3.76      1.65 o 
  -5  -5   1       32.65       35.87      3.23 o 
  -4  -5   1      133.54      138.00      3.03 o 
  -3  -5   1      444.29      473.80      7.52 o 
  -2  -5   1      247.58      233.12      7.06 o 
  -1  -5   1     1575.72     1694.07     53.44 o 
   0  -5   1      965.96     1095.69     74.48 o 
   1  -5   1     2725.83     3444.34    288.37 o 
   2  -5   1       73.24      140.57     10.60 o 
   3  -5   1        8.97       14.79      0.78 o 
   4  -5   1        1.09        2.26      0.92 o 
   5  -5   1      828.51      861.88      8.24 o 
   6  -5   1       84.85       72.76      1.40 o 
   7  -5   1      144.19      142.89      2.07 o 
   8  -5   1        7.94        7.54      1.16 o 
   9  -5   1      108.43      108.53      7.82 o 
  10  -5   1       13.00       11.42      4.36 o 
  -8  -4   1       26.04       19.18      2.91 o 
  -7  -4   1       33.81       34.54      2.59 o 
  -6  -4   1       16.38       16.11      1.80 o 
  -5  -4   1       68.39       68.45      2.78 o 
  -4  -4   1      468.89      468.48      7.21 o 
  -3  -4   1      511.49      508.06     11.50 o 
  -2  -4   1      969.12     1000.07     21.42 o 
  -1  -4   1     1000.90     1050.65     39.61 o 
   0  -4   1     1615.16     1981.25     28.71 o 
   1  -4   1        1.74        2.60      0.43 o 
   2  -4   1       65.37       82.38      0.92 o 
   3  -4   1      289.73      292.07     10.41 o 
   4  -4   1        2.06        3.40      0.56 o 
   5  -4   1      575.33      571.56      5.27 o 
   6  -4   1      346.81      337.07      3.63 o 
   7  -4   1       44.47       42.97      1.48 o 
   8  -4   1      162.81      153.90      2.76 o 
   9  -4   1      121.50      106.23      7.38 o 
  10  -4   1        7.29       11.27      7.37 o 
  -8  -3   1       14.24       17.18      1.93 o 
  -7  -3   1       45.94       48.70      4.96 o 
  -6  -3   1      246.40      252.83      4.55 o 
  -5  -3   1     1243.75     1250.83     13.57 o 
  -4  -3   1       96.37       96.41      1.97 o 
  -3  -3   1      108.33      122.16      2.43 o 
  -2  -3   1     1017.07     1013.55     21.87 o 
  -1  -3   1      793.76      799.83     16.61 o 
   0  -3   1      447.68      454.99      7.67 o 
   1  -3   1        2.66        1.83      0.63 o 
   2  -3   1      283.53      265.88      2.32 o 
   3  -3   1      356.36      330.43      5.54 o 
   4  -3   1      881.55      886.35     28.62 o 
   5  -3   1      292.78      282.71      3.21 o 
   6  -3   1       45.12       39.26      1.64 o 
   7  -3   1      105.52       98.14      2.87 o 
   8  -3   1      472.86      471.87      5.90 o 
   9  -3   1       36.70       39.28      3.46 o 
  10  -3   1        1.26        0.30      3.31 o 
  -9  -2   1       34.80       35.00      2.33 o 
  -8  -2   1       30.57       31.78      2.10 o 
  -7  -2   1      675.49      630.69     10.29 o 
  -6  -2   1      188.29      206.20      2.81 o 
  -5  -2   1      153.60      154.84      3.09 o 
  -4  -2   1        1.29        4.44      0.67 o 
  -3  -2   1      228.81      239.47      3.36 o 
  -2  -2   1      181.83      232.22      4.14 o 
  -1  -2   1     2521.58     2870.26     28.94 o 
   0  -2   1     3254.10     3675.55     68.99 o 
   1  -2   1     1112.48     1145.17     40.45 o 
   2  -2   1     1116.65     1107.33     15.53 o 
   3  -2   1      317.04      291.95      2.65 o 
   4  -2   1       48.57       50.23      1.48 o 
   5  -2   1      338.32      321.67      6.02 o 
   6  -2   1      183.11      171.06      2.73 o 
   7  -2   1      190.67      192.84      2.70 o 
   8  -2   1      157.97      155.79      3.31 o 
   9  -2   1       13.55        9.98      2.38 o 
  -9  -1   1       55.12       49.42      3.22 o 
  -8  -1   1       29.19       29.59      3.46 o 
  -7  -1   1      395.67      390.83      5.05 o 
  -6  -1   1      541.60      569.04      5.54 o 
  -5  -1   1        9.64        9.31      1.09 o 
  -4  -1   1     1178.13     1509.55     13.52 o 
  -3  -1   1     4637.51     5394.44     57.74 o 
  -2  -1   1      660.01      692.90      6.47 o 
  -1  -1   1      447.30      429.29      3.83 o 
   1  -1   1       79.87      103.00      1.43 o 
   2  -1   1      785.67      805.61      7.75 o 
   3  -1   1      644.20      601.36     11.79 o 
   4  -1   1      446.92      466.62      5.61 o 
   5  -1   1        0.97        1.40      1.08 o 
   6  -1   1      251.24      258.87      3.24 o 
   7  -1   1      321.57      316.65      4.33 o 
   8  -1   1       20.59       25.92      1.79 o 
   9  -1   1        0.45        2.70      1.26 o 
 -10   0   1       42.41       49.00      6.16 o 
  -9   0   1       68.55       63.02     12.63 o 
  -8   0   1       73.76       75.85      1.43 o 
  -7   0   1       34.02       38.80      1.47 o 
  -6   0   1      175.80      165.14      1.83 o 
  -5   0   1      616.97      653.33      5.67 o 
  -4   0   1       32.58       20.63      0.68 o 
  -3   0   1      102.91      110.68      1.74 o 
  -2   0   1      764.33      749.50     28.99 o 
   1   0   1      153.36      169.49      4.73 o 
   2   0   1     2313.35     2522.43    108.57 o 
   3   0   1      158.69      156.06      2.16 o 
   4   0   1     1382.77     1453.63     15.56 o 
   5   0   1       35.21       48.72      1.35 o 
   6   0   1       20.58       20.37      1.68 o 
   7   0   1       54.72       53.06      1.74 o 
   8   0   1      185.62      182.33      3.69 o 
   9   0   1        6.46        6.84      1.17 o 
 -10   1   1        5.77        9.17      4.36 o 
  -9   1   1       12.99       13.61      1.88 o 
  -8   1   1       49.43       45.16      1.07 o 
  -7   1   1      317.25      310.29      3.23 o 
  -6   1   1       89.13       87.42      2.19 o 
  -5   1   1      274.05      271.89      2.93 o 
  -4   1   1     1231.44     1314.38     34.84 o 
  -3   1   1      238.15      227.30      3.62 o 
  -2   1   1      425.78      422.16      4.73 o 
  -1   1   1       92.69      107.25      1.58 o 
   0   1   1     1127.29     1137.21     37.43 o 
   1   1   1     6485.87     7071.64    112.61 o 
   2   1   1     3315.08     3672.84     52.86 o 
   3   1   1        9.99       17.77      1.48 o 
   4   1   1        1.86        2.90      0.76 o 
   5   1   1       41.33       36.14      1.69 o 
   6   1   1      108.30      105.11      2.92 o 
   7   1   1        5.77        6.94      1.88 o 
   8   1   1      290.60      266.57      5.43 o 
   9   1   1       18.87       19.04      3.06 o 
 -10   2   1        3.96        4.21      6.31 o 
  -9   2   1        0.75        0.08      1.70 o 
  -8   2   1       10.94       11.21      0.76 o 
  -7   2   1      569.08      566.46      5.20 o 
  -6   2   1     1031.06     1017.09     10.45 o 
  -5   2   1      143.68      152.61      1.49 o 
  -4   2   1      150.93      140.01      1.93 o 
  -3   2   1     2991.78     3118.92     40.52 o 
  -2   2   1     1187.45     1256.73     22.70 o 
  -1   2   1      109.83       91.84      1.49 o 
   0   2   1      124.12      130.80      2.18 o 
   1   2   1     1396.85     1422.54     17.01 o 
   2   2   1       23.80       21.43      0.98 o 
   3   2   1      582.50      568.89      6.52 o 
   4   2   1        1.54        0.44      1.17 o 
   5   2   1        1.62        2.38      0.93 o 
   6   2   1      369.11      360.96      5.26 o 
   7   2   1      202.94      200.31      4.29 o 
   8   2   1       57.11       54.71      5.28 o 
 -10   3   1       23.82       21.64      4.96 o 
  -9   3   1        3.48        1.94      1.34 o 
  -8   3   1      640.59      639.60      6.78 o 
  -7   3   1       95.13       94.81      1.79 o 
  -6   3   1      206.47      189.59      3.06 o 
  -5   3   1     1186.94     1181.76     21.70 o 
  -4   3   1     2141.94     2332.53     47.80 o 
  -3   3   1      198.79      241.48      2.71 o 
  -2   3   1       29.96       40.88      1.50 o 
  -1   3   1      115.01      116.86      2.78 o 
   0   3   1      636.53      627.16     11.12 o 
   1   3   1      148.47      132.20      2.50 o 
   2   3   1      343.73      328.96      6.25 o 
   3   3   1      391.45      355.14      5.37 o 
   4   3   1      378.11      381.72      5.14 o 
   5   3   1      376.04      379.93      5.11 o 
   6   3   1       54.85       59.96      2.13 o 
   7   3   1       10.12        8.44      2.41 o 
   8   3   1       25.10       26.57      3.19 o 
 -10   4   1       46.88       52.21      4.20 o 
  -9   4   1        2.08        2.05      2.55 o 
  -8   4   1      674.12      671.18      7.65 o 
  -7   4   1       40.04       37.45      1.52 o 
  -6   4   1      199.10      209.28      2.93 o 
  -5   4   1      216.34      204.64      3.35 o 
  -4   4   1     1149.25     1189.71     22.40 o 
  -3   4   1       24.27       18.21      0.97 o 
  -2   4   1        1.49        3.46      1.20 o 
  -1   4   1      286.20      409.83      5.78 o 
   0   4   1     2535.34     2879.07     64.86 o 
   1   4   1      311.85      298.95      6.46 o 
   2   4   1     1449.41     1498.12     16.41 o 
   3   4   1      362.61      332.84      4.62 o 
   4   4   1       95.82       96.60      2.37 o 
   5   4   1      388.78      376.25      5.81 o 
   6   4   1        0.73        0.18      1.19 o 
   7   4   1        3.81        1.96      1.55 o 
 -10   5   1       37.01       40.30      4.60 o 
  -9   5   1       19.96       21.44      3.98 o 
  -8   5   1        1.02        1.41      0.87 o 
  -7   5   1       93.79       88.57      6.14 o 
  -6   5   1      777.31      738.43      7.89 o 
  -5   5   1       76.35       77.01      1.96 o 
  -4   5   1       26.82       23.38      0.94 o 
  -3   5   1     1035.06     1054.77     10.61 o 
  -2   5   1      324.97      312.80      7.82 o 
  -1   5   1       38.17       84.32      3.01 o 
   0   5   1     2926.37     3465.28     50.70 o 
   1   5   1       65.48       52.56      3.08 o 
   2   5   1      106.28       97.33      2.04 o 
   3   5   1     1875.90     1847.00     22.39 o 
   4   5   1        0.71        3.15      1.29 o 
   5   5   1       14.94       14.58      1.64 o 
   6   5   1        4.09        2.80      1.71 o 
   7   5   1      121.96      127.83      3.66 o 
 -10   6   1        4.90        6.16      2.55 o 
  -9   6   1       58.62       59.96      3.40 o 
  -8   6   1        2.30        2.21      0.59 o 
  -7   6   1      169.85      165.11      2.26 o 
  -6   6   1      157.50      145.18      1.91 o 
  -5   6   1      358.67      346.84     14.69 o 
  -4   6   1      556.97      568.63      5.87 o 
  -3   6   1      189.22      162.77      2.92 o 
  -2   6   1      722.41      753.06     13.68 o 
  -1   6   1      220.43      250.87      6.16 o 
   0   6   1       86.38       82.67      3.91 o 
   1   6   1      511.16      510.96      7.97 o 
   2   6   1       33.93       34.05      1.88 o 
   3   6   1      289.09      279.69      4.62 o 
   4   6   1       24.66       25.29      3.52 o 
   5   6   1       50.28       61.60      3.29 o 
   6   6   1        1.57        1.63      2.22 o 
 -10   7   1        9.53       13.38      6.31 o 
  -9   7   1        3.73        7.52      2.86 o 
  -8   7   1      208.09      204.66      3.14 o 
  -7   7   1      228.72      225.86      3.40 o 
  -6   7   1        1.60        2.97      1.13 o 
  -5   7   1        7.25        9.58      1.14 o 
  -4   7   1     1530.95     1561.87     16.95 o 
  -3   7   1      734.49      737.49     33.37 o 
  -2   7   1       77.62       66.44      3.46 o 
  -1   7   1      111.37      119.05      4.81 o 
   0   7   1       40.67       31.11      3.31 o 
   1   7   1      182.88      184.28      6.46 o 
   2   7   1      111.72      109.35      3.46 o 
   3   7   1        5.81        5.57      1.96 o 
   4   7   1      102.73      111.97      3.97 o 
   5   7   1      108.64      105.21      6.31 o 
 -10   8   1       38.28       44.19      7.82 o 
  -9   8   1        1.13        3.31      2.56 o 
  -8   8   1      360.39      348.23      4.58 o 
  -7   8   1        9.32        8.58      1.28 o 
  -6   8   1        1.27        1.49      0.87 o 
  -5   8   1     1238.46     1245.65     13.97 o 
  -4   8   1      359.26      327.26      5.62 o 
  -3   8   1      246.33      256.82      4.28 o 
  -2   8   1       71.81       64.33      3.91 o 
  -1   8   1       53.78       50.81      6.31 o 
   0   8   1       38.15       61.78      7.06 o 
   1   8   1        1.36        1.45      1.53 o 
   2   8   1      112.65      111.32      2.91 o 
   3   8   1      189.44      189.56      5.33 o 
   4   8   1      124.31      111.45      6.01 o 
   5   8   1        6.71        9.96      3.55 o 
  -9   9   1        7.49        7.82      2.71 o 
  -8   9   1      173.50      167.15      2.91 o 
  -7   9   1        7.02        8.86      1.19 o 
  -6   9   1        5.50        6.02      1.07 o 
  -5   9   1     1857.62     1796.84     22.43 o 
  -4   9   1       34.35       31.97      1.97 o 
  -3   9   1       86.80       75.66      4.06 o 
  -2   9   1      139.64      154.07      6.16 o 
  -1   9   1        6.67        7.21      3.01 o 
   0   9   1        3.09        4.69      1.50 o 
   1   9   1      192.16      178.52     18.64 o 
   2   9   1       40.69       34.10      2.03 o 
   3   9   1      154.65      152.62      4.38 o 
   4   9   1       43.65       39.67      5.11 o 
  -9  10   1       23.81       19.69      3.01 o 
  -8  10   1      120.61      131.10      2.53 o 
  -7  10   1      164.04      157.27      2.74 o 
  -6  10   1       36.33       35.61      1.50 o 
  -5  10   1       98.62       97.40      2.66 o 
  -4  10   1       66.49       73.24      3.18 o 
  -3  10   1      152.97      150.33      2.81 o 
  -2  10   1        2.88        1.88      0.83 o 
  -1  10   1      169.50      175.56     11.72 o 
   0  10   1      266.48      261.47      4.12 o 
   1  10   1       39.04       35.25      6.91 o 
   2  10   1        0.52        0.30      3.01 o 
   3  10   1      231.94      256.88     11.72 o 
  -8  11   1       35.03       37.64      2.66 o 
  -7  11   1       33.40       35.81      2.58 o 
  -6  11   1        8.10        8.30      1.22 o 
  -5  11   1       52.16       51.70      5.03 o 
  -4  11   1      172.54      173.24      3.31 o 
  -3  11   1       44.65       45.31      3.28 o 
  -2  11   1      165.61      133.54     47.57 o 
  -1  11   1      262.22      245.46     10.07 o 
   0  11   1       50.64       50.96      9.62 o 
   1  11   1        0.77        6.76      4.21 o 
  -7  12   1        1.96        1.71      5.26 o 
  -6  12   1      218.63      217.04      5.47 o 
  -5  12   1       80.24       75.59      4.53 o 
  -4  12   1       47.46       53.82      5.79 o 
  -3  12   1       77.43       87.82      5.37 o 
  -2  12   1      174.40      180.72      7.62 o 
  -1  12   1       69.99       45.94     28.56 o 
   0  12   1        5.36        3.76      4.21 o 
  -5  13   1      104.48      118.50      6.91 o 
  -4  13   1       30.86       30.75      3.51 o 
  -3  13   1       13.78       11.12      3.85 o 
   2 -13   2       14.18       16.19      3.51 o 
   3 -13   2      123.72      106.00      9.92 o 
   4 -13   2       55.81       69.29      6.46 o 
   5 -13   2        8.78        8.90      3.34 o 
  -1 -12   2       56.28       64.95      4.89 o 
   0 -12   2       23.55       22.92      3.72 o 
   1 -12   2       44.30       50.66      6.16 o 
   2 -12   2        0.58       -0.30      2.86 o 
   3 -12   2      135.96      131.05      6.28 o 
   4 -12   2       27.29       25.40      4.51 o 
   5 -12   2       95.69       93.31      5.05 o 
   6 -12   2      161.98      161.24      9.09 o 
  -2 -11   2      171.17      177.84      6.43 o 
  -1 -11   2        4.53        5.56      2.66 o 
   0 -11   2       95.71       98.10      4.94 o 
   1 -11   2      150.14      148.22      6.42 o 
   2 -11   2        5.02        0.35      1.86 o 
   3 -11   2      188.90      190.33     17.59 o 
   4 -11   2      206.89      197.79     14.50 o 
   5 -11   2       13.78        9.55      2.18 o 
   6 -11   2      385.55      376.16      7.65 o 
   7 -11   2       19.63       18.19      3.16 o 
  -4 -10   2        6.01        8.42      2.76 o 
  -3 -10   2       38.16       35.83      4.32 o 
  -2 -10   2      165.31      172.85      7.06 o 
  -1 -10   2      337.91      321.66     11.42 o 
   0 -10   2      102.76      106.75      5.35 o 
   1 -10   2        0.70        0.90      1.81 o 
   2 -10   2       30.70       35.57      3.55 o 
   3 -10   2      328.57      316.55      7.75 o 
   4 -10   2      126.89      138.29      6.16 o 
   5 -10   2      161.92      154.37      6.01 o 
   6 -10   2      351.96      347.82      9.47 o 
   7 -10   2       26.76       28.56      5.11 o 
   8 -10   2       14.58       11.87      4.21 o 
  -5  -9   2       35.59       35.38      4.10 o 
  -4  -9   2       69.02       73.72      4.73 o 
  -3  -9   2      203.32      197.74      6.33 o 
  -2  -9   2       37.88       39.52      3.13 o 
  -1  -9   2      343.64      347.66      7.39 o 
   0  -9   2       61.41       60.73      3.35 o 
   1  -9   2        6.33        8.97      2.07 o 
   2  -9   2      172.05      160.70      5.79 o 
   3  -9   2       13.67        8.27      2.56 o 
   4  -9   2        0.67        4.21      2.25 o 
   5  -9   2      202.97      204.27      6.31 o 
   6  -9   2      186.46      159.93      8.12 o 
   7  -9   2       51.06       56.07      5.41 o 
   8  -9   2       22.60       24.45      3.38 o 
   9  -9   2      100.60      106.33      7.59 o 
  -6  -8   2       11.88        6.83      3.21 o 
  -5  -8   2       64.12       65.73      6.84 o 
  -4  -8   2       64.82       68.24      3.01 o 
  -3  -8   2       35.11       33.56      1.41 o 
  -2  -8   2      361.39      343.56      4.20 o 
  -1  -8   2        1.47        3.09      1.75 o 
   0  -8   2      330.54      378.49      6.80 o 
   1  -8   2      170.37      168.78      4.19 o 
   2  -8   2        6.85        7.97      2.40 o 
   3  -8   2       84.06       96.05      4.21 o 
   4  -8   2       67.96       71.70      3.76 o 
   5  -8   2      350.58      336.88      5.56 o 
   6  -8   2      173.12      164.44      4.90 o 
   7  -8   2      172.13      161.05      5.56 o 
   8  -8   2       22.68       21.47      2.46 o 
   9  -8   2       11.20       11.80      3.08 o 
  -6  -7   2        6.84        5.49      1.91 o 
  -5  -7   2      250.22      257.86     10.30 o 
  -4  -7   2       98.87      106.76      4.28 o 
  -3  -7   2      915.13      914.61     12.69 o 
  -2  -7   2     2276.30     2336.13     31.73 o 
  -1  -7   2      166.32      176.19      4.78 o 
   0  -7   2       41.34       38.78      3.68 o 
   1  -7   2      525.58      541.12     11.27 o 
   2  -7   2       19.80       18.19      2.40 o 
   3  -7   2      131.37      119.80      4.21 o 
   4  -7   2      438.35      421.33      6.01 o 
   5  -7   2      128.95      123.16      2.42 o 
   6  -7   2      200.01      202.46      4.21 o 
   7  -7   2       75.80       77.24      2.25 o 
   8  -7   2       42.45       47.85      1.73 o 
   9  -7   2        7.18        6.53      1.38 o 
  -7  -6   2       76.64       65.34      6.39 o 
  -6  -6   2       74.21       82.88      4.56 o 
  -5  -6   2       20.08       27.34      1.80 o 
  -4  -6   2       84.92       82.74      2.61 o 
  -3  -6   2       95.62      101.13      2.20 o 
  -2  -6   2     1773.04     1770.57     45.02 o 
  -1  -6   2      254.00      252.27      4.52 o 
   0  -6   2       26.17       14.43      2.10 o 
   1  -6   2     1349.27     1408.26     26.30 o 
   2  -6   2       38.64       30.06      2.25 o 
   3  -6   2      430.99      461.08      4.69 o 
   4  -6   2      440.34      444.25      5.17 o 
   5  -6   2       12.54       13.15      1.07 o 
   6  -6   2      241.51      234.94      3.30 o 
   7  -6   2       20.98       24.22      4.56 o 
   8  -6   2        3.33        4.00      0.99 o 
   9  -6   2      193.71      183.61     14.72 o 
  -8  -5   2       36.83       38.66      2.86 o 
  -7  -5   2      111.47      112.51      4.02 o 
  -6  -5   2      131.32      134.77      4.06 o 
  -5  -5   2       16.96       20.81      1.69 o 
  -4  -5   2       10.05        9.78      1.62 o 
  -3  -5   2      436.85      431.58      6.05 o 
  -2  -5   2      152.72      135.04      2.45 o 
  -1  -5   2      428.75      438.00      6.00 o 
   0  -5   2      865.97      964.24     17.29 o 
   1  -5   2      660.82      683.01     12.33 o 
   2  -5   2      598.82      585.29     14.10 o 
   3  -5   2     1340.69     1401.85     39.66 o 
   4  -5   2       18.34       23.73      1.39 o 
   5  -5   2       22.31       22.10      1.28 o 
   6  -5   2      359.23      338.05      7.97 o 
   7  -5   2      155.53      157.29      3.41 o 
   8  -5   2       30.61       31.28      2.29 o 
   9  -5   2      414.25      384.41      6.29 o 
  -8  -4   2      116.28      115.39      4.35 o 
  -7  -4   2      109.31      113.69      4.83 o 
  -6  -4   2      113.69      110.36      2.89 o 
  -5  -4   2      198.82      182.94      5.26 o 
  -4  -4   2       33.25       42.35      2.03 o 
  -3  -4   2      261.00      265.36      6.01 o 
  -2  -4   2     1433.90     1546.84     14.96 o 
  -1  -4   2      917.02        1.20      0.30 o 
   0  -4   2      394.31      424.33      7.67 o 
   1  -4   2     1332.36     1319.73     42.05 o 
   2  -4   2     2351.30     2506.70     30.30 o 
   3  -4   2      312.28      338.30      4.41 o 
   4  -4   2      132.20      143.24      2.55 o 
   5  -4   2      318.00      304.55      3.62 o 
   6  -4   2      144.53      159.77      6.56 o 
   7  -4   2      176.41      165.44      4.65 o 
   8  -4   2       72.58       64.62      3.79 o 
   9  -4   2      173.62      156.41      6.32 o 
  -9  -3   2        3.99        3.16      3.31 o 
  -8  -3   2        2.65        0.55      1.18 o 
  -7  -3   2      580.09      544.70     10.16 o 
  -6  -3   2      266.11      299.85      8.87 o 
  -5  -3   2        1.26        1.54      0.93 o 
  -4  -3   2      292.04      268.21      3.78 o 
  -3  -3   2     1264.73     1309.42     15.11 o 
  -2  -3   2      696.77      693.17      7.78 o 
  -1  -3   2       40.36       32.17      0.70 o 
   0  -3   2     1278.64     1206.72     37.95 o 
   1  -3   2      579.76      579.06      5.35 o 
   2  -3   2       11.02        9.87      0.71 o 
   3  -3   2        3.11        4.45      0.79 o 
   4  -3   2      245.23      227.81      2.74 o 
   5  -3   2      374.34      360.74      4.85 o 
   6  -3   2      199.59      198.31      3.62 o 
   7  -3   2      151.73      148.45      2.89 o 
   8  -3   2      205.32      198.62      3.38 o 
   9  -3   2        4.60        5.77      1.54 o 
  -9  -2   2       75.33       65.23      5.71 o 
  -8  -2   2        5.63        8.79      1.95 o 
  -7  -2   2      604.08      569.74      7.97 o 
  -6  -2   2      124.76      131.78      3.01 o 
  -5  -2   2      340.35      354.14      4.03 o 
  -4  -2   2     1359.23     1449.56     14.98 o 
  -3  -2   2       59.24       39.98      1.74 o 
  -2  -2   2      177.05      217.93      3.04 o 
  -1  -2   2       63.13       58.82      0.99 o 
   0  -2   2      407.14      497.60      6.25 o 
   1  -2   2     5908.35     6041.85     94.86 o 
   2  -2   2        1.67        4.48      1.23 o 
   3  -2   2     1682.47     1662.87     17.64 o 
   4  -2   2      582.86      562.04      6.07 o 
   5  -2   2       48.58       45.78      1.62 o 
   6  -2   2      427.63      421.49      5.73 o 
   7  -2   2       48.89       56.69      2.15 o 
   8  -2   2        2.32        3.96      1.18 o 
   9  -2   2       28.77       26.68      3.42 o 
  -9  -1   2       39.47       42.84      4.96 o 
  -8  -1   2      120.44      122.53      5.24 o 
  -7  -1   2      419.51      443.60     25.20 o 
  -6  -1   2      214.87      220.24      3.22 o 
  -5  -1   2      419.43      437.22     12.04 o 
  -4  -1   2        1.65        1.86      0.77 o 
  -3  -1   2       36.09       70.17      1.41 o 
  -2  -1   2      681.37      704.00      9.24 o 
  -1  -1   2        9.62        5.83      0.64 o 
   0  -1   2     3923.76     4145.92     56.81 o 
   1  -1   2    42449.60    31103.91    786.82 o 
   2  -1   2      943.90      895.60     11.09 o 
   3  -1   2      123.23      147.37      3.39 o 
   4  -1   2      957.49      953.21     10.63 o 
   5  -1   2       39.72       40.80      2.25 o 
   6  -1   2       49.10       51.42      2.94 o 
   7  -1   2        6.54        6.60      1.09 o 
   8  -1   2       14.01       17.16      1.65 o 
   9  -1   2      119.42      116.23      4.17 o 
 -10   0   2       71.87       67.04      6.61 o 
  -9   0   2        9.89       10.36      3.30 o 
  -8   0   2       87.97       82.93      3.11 o 
  -7   0   2      156.65      152.04      2.50 o 
  -6   0   2      314.71      327.73      3.83 o 
  -5   0   2       39.76       41.62      1.38 o 
  -4   0   2      416.48      366.54      6.29 o 
  -3   0   2      214.09      199.05      2.01 o 
  -2   0   2       40.18       31.23      0.51 o 
  -1   0   2     3089.99     3250.72     52.31 o 
   0   0   2     4602.21     4879.22     69.46 o 
   1   0   2     4637.56     5137.26     76.31 o 
   2   0   2        1.79        4.72      1.16 o 
   3   0   2        7.10        9.37      1.18 o 
   4   0   2      821.57      925.08      9.70 o 
   5   0   2        3.10        6.59      1.04 o 
   6   0   2       11.77        8.65      1.36 o 
   7   0   2       26.74       25.12      1.83 o 
   8   0   2      139.89      131.91      4.02 o 
   9   0   2       92.19       92.42      5.70 o 
 -10   1   2       23.03       17.33     13.23 o 
  -9   1   2       72.99       79.90      5.17 o 
  -8   1   2       62.10       60.61      2.59 o 
  -7   1   2       10.44       11.87      0.70 o 
  -6   1   2      191.41      185.73      2.50 o 
  -5   1   2     1166.63     1211.67     18.81 o 
  -4   1   2      764.44      786.71      9.56 o 
  -3   1   2      451.93      455.74      7.82 o 
  -2   1   2       97.95       97.96      1.88 o 
  -1   1   2      718.70      741.93     14.58 o 
   0   1   2     4930.03     5355.89     79.55 o 
   1   1   2      151.81      149.78      4.09 o 
   2   1   2        6.37        2.33      0.96 o 
   3   1   2      721.39      696.37      7.55 o 
   4   1   2      222.25      236.86      3.61 o 
   5   1   2       62.48       59.37      2.13 o 
   6   1   2       60.93       67.48      2.35 o 
   7   1   2       13.95       13.95      1.78 o 
   8   1   2       79.10       74.75      3.16 o 
 -10   2   2       17.08       19.71      3.45 o 
  -9   2   2        3.74        5.26      2.86 o 
  -8   2   2       49.73       46.51      3.13 o 
  -7   2   2     1313.09     1340.05     19.98 o 
  -6   2   2      175.12      175.49      3.82 o 
  -5   2   2      409.80      377.65      6.07 o 
  -4   2   2     1143.48     1198.83     14.67 o 
  -3   2   2     1534.82     1656.44     57.72 o 
  -2   2   2     1114.57     1150.62     12.70 o 
  -1   2   2      230.30      265.97     12.18 o 
   0   2   2       60.89       76.99      3.91 o 
   1   2   2      933.35      857.34     17.59 o 
   2   2   2     1075.65     1124.41     14.08 o 
   3   2   2      464.42      483.40      7.76 o 
   4   2   2       86.04       79.07      2.83 o 
   5   2   2      270.95      263.17      5.64 o 
   6   2   2       10.81        9.94      1.44 o 
   7   2   2       30.48       33.56      3.06 o 
   8   2   2       59.99       62.54      2.99 o 
 -10   3   2        6.78        5.86      4.57 o 
  -9   3   2       63.03       71.22      3.88 o 
  -8   3   2       34.84       36.18      2.87 o 
  -7   3   2     1363.96     1378.87     20.25 o 
  -6   3   2      192.22      185.89      4.89 o 
  -5   3   2      122.59      108.37      1.02 o 
  -4   3   2     6385.94     7649.73    132.30 o 
  -3   3   2       56.23       92.17      1.86 o 
  -2   3   2      190.79      227.91      2.82 o 
  -1   3   2     1141.33     1168.99     19.24 o 
   0   3   2      135.91      107.64      2.34 o 
   1   3   2       23.14       27.24      1.54 o 
   2   3   2      892.92      903.50     11.87 o 
   3   3   2      522.99      495.16      6.40 o 
   4   3   2      414.43      419.58      7.85 o 
   5   3   2       10.76       10.40      1.47 o 
   6   3   2        7.47        7.82      1.51 o 
   7   3   2       58.38       55.98      2.53 o 
 -10   4   2        1.07        6.16      2.60 o 
  -9   4   2      457.70      455.17      9.19 o 
  -8   4   2      118.62      119.70      3.98 o 
  -7   4   2       74.17       77.23      2.92 o 
  -6   4   2      602.06      592.72      5.05 o 
  -5   4   2      179.84      150.98      2.04 o 
  -4   4   2     1433.23     1577.49     32.42 o 
  -3   4   2        9.27        1.95      1.50 o 
  -2   4   2        2.60        2.74      0.93 o 
  -1   4   2      190.47      230.51      4.36 o 
   0   4   2     1001.04     1060.01     13.39 o 
   1   4   2     1272.78     1292.96     25.63 o 
   2   4   2      178.99      167.35      9.92 o 
   3   4   2        6.70        6.89      1.64 o 
   4   4   2     1579.21     1586.55     19.35 o 
   5   4   2       23.71       22.58      2.45 o 
   6   4   2       23.04       29.66      2.36 o 
   7   4   2       66.57       71.25      3.31 o 
 -10   5   2      152.31      147.91      7.82 o 
  -9   5   2       65.21       65.99      5.11 o 
  -8   5   2       63.10       63.73      4.36 o 
  -7   5   2      218.65      217.49      2.20 o 
  -6   5   2       33.10       34.75      0.87 o 
  -5   5   2       23.62       21.32      1.21 o 
  -4   5   2      238.98      234.03      4.89 o 
  -3   5   2      558.60      555.10      9.32 o 
  -2   5   2      531.76      530.16      6.70 o 
  -1   5   2       92.98       69.03      2.07 o 
   0   5   2      356.13      372.44      5.69 o 
   1   5   2      564.45      540.90      7.97 o 
   2   5   2      387.45      385.01      7.43 o 
   3   5   2       15.13       20.24      1.94 o 
   4   5   2      632.23      622.09      8.39 o 
   5   5   2       12.14        9.32      1.89 o 
   6   5   2        6.02        7.00      1.76 o 
 -10   6   2      129.36      117.69      6.91 o 
  -9   6   2       23.81       24.05      3.91 o 
  -8   6   2        0.89        0.64      0.42 o 
  -7   6   2        2.06        2.32      0.60 o 
  -6   6   2        9.57       10.56      0.82 o 
  -5   6   2      973.39      970.99      9.87 o 
  -4   6   2      940.35      927.59     12.75 o 
  -3   6   2      265.42      250.12      5.41 o 
  -2   6   2      351.66      375.18      7.67 o 
  -1   6   2     1241.02     1280.23     17.32 o 
   0   6   2       93.82       72.71      2.76 o 
   1   6   2       28.89       25.39      2.18 o 
   2   6   2      176.95      170.24      6.64 o 
   3   6   2      329.21      316.25      5.27 o 
   4   6   2       44.74       41.91      2.99 o 
   5   6   2       31.93       30.65      3.19 o 
   6   6   2        0.56        0.80      1.50 o 
 -10   7   2       14.67       23.00      6.76 o 
  -9   7   2       40.31       53.81      7.06 o 
  -8   7   2       27.68       28.84      2.06 o 
  -7   7   2        5.68        6.53      1.02 o 
  -6   7   2      493.44      469.72      5.21 o 
  -5   7   2      625.74      625.27     10.60 o 
  -4   7   2      729.05      720.46      9.11 o 
  -3   7   2      557.86      556.00     13.98 o 
  -2   7   2      153.11      150.31      4.96 o 
  -1   7   2        1.47        1.35      1.95 o 
   0   7   2      190.96      194.27      4.66 o 
   1   7   2      120.03      119.60     10.30 o 
   2   7   2        1.29        1.39      1.22 o 
   3   7   2      108.18      107.53      3.47 o 
   4   7   2       95.17       83.53      4.15 o 
   5   7   2       81.29       80.18      3.55 o 
 -10   8   2       75.03       71.55      8.72 o 
  -9   8   2        0.54        5.26      4.36 o 
  -8   8   2      185.47      179.44      3.30 o 
  -7   8   2      208.87      214.67      3.07 o 
  -6   8   2      451.03      455.13     10.88 o 
  -5   8   2        0.94        1.97      0.96 o 
  -4   8   2      711.59      731.69     10.36 o 
  -3   8   2        0.95        2.25      1.95 o 
  -2   8   2       87.06       83.57      6.91 o 
  -1   8   2      486.89      418.77     10.67 o 
   0   8   2        4.52        2.40      2.56 o 
   1   8   2       20.31       15.63      3.61 o 
   2   8   2      120.10      119.39      3.10 o 
   3   8   2       81.46       83.01      5.07 o 
   4   8   2       67.83       69.04      5.37 o 
 -10   9   2      118.38      122.80      9.92 o 
  -9   9   2       57.69       72.00      7.06 o 
  -8   9   2       75.79       70.49      4.47 o 
  -7   9   2       61.66       61.16      3.05 o 
  -6   9   2      110.75      112.74      2.17 o 
  -5   9   2        3.01        3.63      1.14 o 
  -4   9   2      284.86      274.43      4.51 o 
  -3   9   2       28.41       30.21      3.31 o 
  -2   9   2       51.19       60.42      4.51 o 
  -1   9   2     1144.37     1010.39     23.15 o 
   0   9   2       44.66       34.42      4.51 o 
   1   9   2        4.17        2.63      1.24 o 
   2   9   2       99.76       97.68      3.20 o 
   3   9   2      194.67      181.80      9.47 o 
  -9  10   2       87.39       93.19      7.37 o 
  -8  10   2       24.14       27.45      2.18 o 
  -7  10   2       24.51       24.91      2.23 o 
  -6  10   2       53.40       52.40      2.28 o 
  -5  10   2        2.49        1.16      0.98 o 
  -4  10   2       62.35       66.38      1.82 o 
  -3  10   2      494.66      492.65     15.86 o 
  -2  10   2       71.38       74.10      5.41 o 
  -1  10   2       41.66       36.83      7.52 o 
   0  10   2        3.93        4.14      2.78 o 
   1  10   2      140.97      127.07      4.30 o 
   2  10   2        4.23        4.09      2.22 o 
  -8  11   2       52.49       51.73      1.88 o 
  -7  11   2       44.01       50.49      2.03 o 
  -6  11   2       10.49        9.32      1.33 o 
  -5  11   2       13.21       11.11      1.57 o 
  -4  11   2       84.63       93.35      2.33 o 
  -3  11   2       82.21       90.97      4.43 o 
  -2  11   2      205.27      188.34      8.42 o 
  -1  11   2        6.80        7.82      4.06 o 
   0  11   2       30.60       34.12      9.17 o 
   1  11   2      108.93      103.11      8.12 o 
  -7  12   2       35.78       37.68      3.21 o 
  -6  12   2       12.41       10.30      2.13 o 
  -5  12   2       22.39       25.51      4.52 o 
  -4  12   2       77.08       79.19      4.96 o 
  -3  12   2       55.64       61.06      4.21 o 
  -2  12   2       65.58       58.92      6.16 o 
  -1  12   2       99.36       99.81      7.97 o 
   2 -13   3       37.06       47.54      9.85 o 
   3 -13   3       94.27       84.09      8.24 o 
   4 -13   3        0.82        2.20      3.23 o 
  -1 -12   3      140.73      152.93      6.54 o 
   0 -12   3       16.72       16.73      4.12 o 
   1 -12   3       38.80       38.96      6.54 o 
   2 -12   3        0.73        1.76      2.96 o 
   3 -12   3      216.29      211.76     11.42 o 
   4 -12   3       19.70       22.05      3.82 o 
   5 -12   3       97.61      101.60      4.52 o 
   6 -12   3       14.82       16.08      3.91 o 
  -3 -11   3       30.98       20.62      4.13 o 
  -2 -11   3       45.10       42.90      4.87 o 
  -1 -11   3       27.31       30.00      3.56 o 
   0 -11   3       78.65       74.49      5.55 o 
   1 -11   3      295.88      296.82     10.00 o 
   2 -11   3        4.71        7.99      3.05 o 
   3 -11   3       24.64       29.70      3.13 o 
   4 -11   3       76.55       89.43      5.86 o 
   5 -11   3       30.46       35.02      4.21 o 
   6 -11   3       39.98       40.73      6.91 o 
   7 -11   3       14.66       11.12      3.31 o 
  -4 -10   3       12.32       15.66      3.08 o 
  -3 -10   3       17.78       17.16      3.62 o 
  -2 -10   3      125.36      127.77     11.57 o 
  -1 -10   3      267.63      272.86      8.19 o 
   0 -10   3      171.56      174.03      9.77 o 
   1 -10   3       13.24       13.78      3.09 o 
   2 -10   3       56.70       61.72      3.50 o 
   3 -10   3      146.66      160.53      6.76 o 
   4 -10   3       20.40       18.19      3.46 o 
   5 -10   3       22.48       25.85      5.71 o 
   6 -10   3      175.52      170.45      6.61 o 
   7 -10   3       80.12       85.38      7.52 o 
   8 -10   3       20.86       20.59      5.11 o 
  -5  -9   3      133.91      143.16      6.03 o 
  -4  -9   3        5.30        2.98      2.07 o 
  -3  -9   3       27.47       34.49      3.03 o 
  -2  -9   3      420.63      424.38      8.61 o 
  -1  -9   3      302.97      300.03      7.95 o 
   0  -9   3       91.73      110.79      4.71 o 
   1  -9   3       47.71       45.09      4.06 o 
   2  -9   3       32.82       35.02      3.76 o 
   3  -9   3       44.95       52.76      4.06 o 
   4  -9   3       10.50        4.66      3.91 o 
   5  -9   3       42.95       47.80      3.91 o 
   6  -9   3      163.44      158.42      6.76 o 
   7  -9   3       75.20       80.61      6.84 o 
   8  -9   3       20.40       14.39      2.39 o 
  -6  -8   3       15.58       19.34      2.08 o 
  -5  -8   3      126.17      136.83      3.15 o 
  -4  -8   3       36.71       34.57      1.59 o 
  -3  -8   3      182.38      179.53      8.57 o 
  -2  -8   3      522.58      536.14      9.46 o 
  -1  -8   3       10.74        7.70      3.38 o 
   0  -8   3       54.79       53.05      3.53 o 
   1  -8   3      325.37      311.29      8.42 o 
   2  -8   3      118.84      133.78      7.97 o 
   3  -8   3       13.56       16.99      2.86 o 
   4  -8   3       74.47       73.60      2.34 o 
   5  -8   3      392.07      401.42      5.52 o 
   6  -8   3      190.08      178.13      4.28 o 
   7  -8   3       18.52       19.08      2.83 o 
   8  -8   3       21.87       27.00      1.95 o 
  -7  -7   3      225.95      225.67      5.34 o 
  -6  -7   3        4.64        3.79      1.70 o 
  -5  -7   3       84.83       90.66      2.75 o 
  -4  -7   3      275.04      284.11      7.16 o 
  -3  -7   3       31.52       33.82      2.91 o 
  -2  -7   3       68.67       66.72      3.34 o 
  -1  -7   3       93.30       92.87      3.73 o 
   0  -7   3      414.53      402.68     12.48 o 
   1  -7   3        1.29        0.60      2.86 o 
   2  -7   3     1059.76     1158.59     23.15 o 
   3  -7   3      347.89      343.46      5.21 o 
   4  -7   3       68.57       73.72      1.83 o 
   5  -7   3       16.93       17.30      1.51 o 
   6  -7   3      324.25      329.22      6.81 o 
   7  -7   3       11.60       12.23      1.53 o 
   8  -7   3       70.97       68.21      2.47 o 
   9  -7   3       10.45        8.14      1.44 o 
  -7  -6   3       25.13       24.15      1.71 o 
  -6  -6   3       89.49       91.45      2.37 o 
  -5  -6   3      108.09      111.99      2.62 o 
  -4  -6   3        1.35        1.60      1.12 o 
  -3  -6   3       22.05       22.50      1.01 o 
  -2  -6   3      125.51      134.72      3.35 o 
  -1  -6   3      362.46      364.80      7.97 o 
   0  -6   3     1223.09     1253.89     23.90 o 
   1  -6   3      733.88      751.70     14.28 o 
   2  -6   3      833.43      877.82      9.14 o 
   3  -6   3       51.29       40.28      1.28 o 
   4  -6   3       72.49       69.86      1.68 o 
   5  -6   3        6.25        8.77      1.26 o 
   6  -6   3      307.83      311.37     14.79 o 
   7  -6   3       15.52       15.16      1.39 o 
   8  -6   3       26.49       26.48      2.23 o 
   9  -6   3       58.62       56.11      5.13 o 
  -8  -5   3       94.87       90.57      2.89 o 
  -7  -5   3       37.89       37.96      1.74 o 
  -6  -5   3       18.02       19.67      1.52 o 
  -5  -5   3       26.36       31.85      3.33 o 
  -4  -5   3       37.77       39.83      1.46 o 
  -3  -5   3      397.61      387.39      3.76 o 
  -2  -5   3      297.36      299.38      3.11 o 
  -1  -5   3      897.92      983.94     39.98 o 
   0  -5   3      594.09      585.76     13.38 o 
   1  -5   3     1958.08     2066.90     21.71 o 
   2  -5   3      194.87      166.99      2.30 o 
   3  -5   3      109.99      126.62      1.99 o 
   4  -5   3       92.72      105.86      5.54 o 
   5  -5   3      130.24      135.46      2.40 o 
   6  -5   3      176.44      170.11      5.04 o 
   7  -5   3       48.92       49.03      2.42 o 
   8  -5   3        1.01       -0.92      1.14 o 
   9  -5   3      162.48      147.50      3.18 o 
  -8  -4   3       13.46       13.71      1.85 o 
  -7  -4   3       36.50       41.01      1.78 o 
  -6  -4   3      165.82      151.29      6.14 o 
  -5  -4   3      186.11      180.07      2.91 o 
  -4  -4   3      867.37      907.95      8.04 o 
  -3  -4   3      379.99      394.49      3.59 o 
  -2  -4   3       45.33       45.64      1.61 o 
  -1  -4   3      642.79      676.63      7.15 o 
   0  -4   3      784.26      766.98     10.25 o 
   1  -4   3      229.80      231.30      5.19 o 
   2  -4   3       24.36       16.32      1.17 o 
   3  -4   3      297.22      273.32      3.85 o 
   4  -4   3      247.99      232.86      3.94 o 
   5  -4   3      111.73      108.19      2.43 o 
   6  -4   3       57.71       63.53      2.14 o 
   7  -4   3       64.07       63.14      6.95 o 
   8  -4   3       25.09       20.27      1.83 o 
   9  -4   3      116.11      111.42      2.84 o 
  -9  -3   3       14.68       16.38      3.91 o 
  -8  -3   3        7.43        9.91      1.18 o 
  -7  -3   3       50.44       55.65      2.40 o 
  -6  -3   3      795.98      767.92      7.46 o 
  -5  -3   3      685.68      741.33      7.14 o 
  -4  -3   3      550.98      592.46      5.07 o 
  -3  -3   3      247.23      354.96      3.11 o 
  -2  -3   3      423.50      407.54      4.81 o 
  -1  -3   3        1.41        2.30      1.04 o 
   0  -3   3     2098.78     2112.23     27.10 o 
   1  -3   3     1039.31     1046.42     13.55 o 
   2  -3   3       14.18       15.47      1.01 o 
   3  -3   3     1199.01     1182.90     12.49 o 
   4  -3   3      334.67      315.01      4.17 o 
   5  -3   3        3.60        6.20      1.34 o 
   6  -3   3       49.94       46.70      1.96 o 
   7  -3   3       43.82       43.98      2.60 o 
   8  -3   3      150.80      150.27      3.52 o 
   9  -3   3       69.74       70.64      8.01 o 
  -9  -2   3       10.66       14.13      3.91 o 
  -8  -2   3      117.00      119.30      4.62 o 
  -7  -2   3      230.88      221.33      2.52 o 
  -6  -2   3      333.11      310.16      3.23 o 
  -5  -2   3     1161.71     1274.26     11.34 o 
  -4  -2   3      260.68      305.33      4.45 o 
  -3  -2   3     2261.75     2944.87     67.34 o 
  -2  -2   3     4393.46     4974.26     59.59 o 
  -1  -2   3     1058.81     1024.65     12.39 o 
   0  -2   3     1403.60     1583.82     19.24 o 
   1  -2   3     4506.73     4798.73     80.57 o 
   2  -2   3      499.43      452.94      6.99 o 
   3  -2   3      446.59      433.78      5.00 o 
   4  -2   3       37.57       41.90      1.49 o 
   5  -2   3      265.00      268.37      3.73 o 
   6  -2   3       36.20       35.37      1.62 o 
   7  -2   3       47.68       52.16      2.48 o 
   8  -2   3      113.39      108.28      7.64 o 
   9  -2   3       40.04       42.13      2.10 o 
 -10  -1   3        6.45        4.06      6.16 o 
  -9  -1   3       62.95       62.38      3.98 o 
  -8  -1   3      132.05      125.45      3.82 o 
  -7  -1   3      266.19      271.29      3.18 o 
  -6  -1   3      363.19      377.01      3.61 o 
  -5  -1   3       75.53       61.52      1.15 o 
  -4  -1   3      174.93      167.89      1.73 o 
  -3  -1   3      394.72      340.96      8.94 o 
  -2  -1   3      520.68      513.10     13.30 o 
  -1  -1   3      261.59      250.05      4.06 o 
   0  -1   3      786.52      823.68     10.60 o 
   1  -1   3     4114.99     4508.18     67.92 o 
   2  -1   3      476.23      439.56      6.54 o 
   3  -1   3      806.44      777.05      8.44 o 
   4  -1   3      151.58      152.36      2.62 o 
   5  -1   3      242.95      253.18      4.97 o 
   6  -1   3       12.06       12.40      1.68 o 
   7  -1   3       70.26       73.79      2.84 o 
   8  -1   3        2.65        1.75      1.40 o 
 -10   0   3       82.57       87.50      6.05 o 
  -9   0   3       49.87       63.63      4.58 o 
  -8   0   3       40.76       49.34      3.13 o 
  -7   0   3       24.73       27.11      1.17 o 
  -6   0   3      497.84      512.21      4.88 o 
  -5   0   3      102.36       90.61      2.98 o 
  -4   0   3      121.01      110.39      1.96 o 
  -3   0   3     1608.47     1729.08     47.14 o 
  -2   0   3       20.26       12.65      1.28 o 
  -1   0   3       26.06       25.48      1.17 o 
   0   0   3     2132.51     2218.43     28.01 o 
   1   0   3      707.54      658.84      8.85 o 
   2   0   3     1157.04     1182.29     14.77 o 
   3   0   3     1146.94     1147.02     15.77 o 
   4   0   3      208.47      200.39      3.17 o 
   5   0   3        1.22        2.68      1.50 o 
   6   0   3       14.92       13.54      1.67 o 
   7   0   3       61.02       62.43      2.64 o 
   8   0   3        0.42        1.91      1.59 o 
 -10   1   3      165.32      184.69      7.78 o 
  -9   1   3       24.53       26.45      3.71 o 
  -8   1   3       13.29        9.54      3.61 o 
  -7   1   3       54.94       54.56      4.41 o 
  -6   1   3       86.01       87.92      4.28 o 
  -5   1   3     1980.30     2162.52     44.79 o 
  -4   1   3     1151.86     1216.31     23.60 o 
  -3   1   3       47.78       48.01      1.20 o 
  -2   1   3     1447.31     1524.90     17.37 o 
  -1   1   3     1455.84     1480.94     19.03 o 
   0   1   3      464.56      443.10      7.06 o 
   1   1   3      306.29      306.74      8.27 o 
   2   1   3     1700.82     1786.06     24.51 o 
   3   1   3        7.65        7.69      1.33 o 
   4   1   3       51.79       48.72      2.84 o 
   5   1   3       64.91       64.25      2.39 o 
   6   1   3       11.88       13.10      1.81 o 
   7   1   3       24.23       20.64      2.14 o 
   8   1   3       44.24       43.61      2.74 o 
 -10   2   3       87.68      102.72      7.21 o 
  -9   2   3       72.53       73.54      3.98 o 
  -8   2   3      293.31      312.29      7.82 o 
  -7   2   3     1849.31     1918.54     28.64 o 
  -6   2   3      215.69      208.48      6.01 o 
  -5   2   3      433.26      424.18     10.82 o 
  -4   2   3     1865.55     2025.05     63.28 o 
  -3   2   3     1479.48     1551.18     16.83 o 
  -2   2   3        7.86        4.45      1.35 o 
  -1   2   3       64.57       52.86      1.95 o 
   0   2   3        1.32        3.67      1.13 o 
   1   2   3      853.42      926.33     11.69 o 
   2   2   3       62.20       61.13      2.86 o 
   3   2   3      139.77      121.90      6.99 o 
   4   2   3      132.64      132.71      3.22 o 
   5   2   3       91.18       97.39      3.07 o 
   6   2   3      155.15      154.53      3.54 o 
   7   2   3       26.28       29.71      2.14 o 
 -10   3   3      131.88      131.07     11.87 o 
  -9   3   3      205.68      220.87      7.17 o 
  -8   3   3       48.84       56.22      7.06 o 
  -7   3   3     1023.19     1054.28     21.95 o 
  -6   3   3      360.01      340.90      7.97 o 
  -5   3   3      344.50      338.36      3.96 o 
  -4   3   3      179.34      174.51      2.69 o 
  -3   3   3      529.92      510.54      7.82 o 
  -2   3   3      927.82      963.56     10.95 o 
  -1   3   3       96.68      102.34      3.38 o 
   0   3   3      401.31      523.63     14.50 o 
   1   3   3     1328.42     1418.23     18.76 o 
   2   3   3       23.03       18.01      2.09 o 
   3   3   3      340.43      341.25      6.79 o 
   4   3   3      760.28      769.50      9.75 o 
   5   3   3        0.54        1.96      1.53 o 
   6   3   3      142.54      139.48      4.07 o 
   7   3   3       15.79       16.43      2.10 o 
 -11   4   3      102.25      110.03      8.12 o 
 -10   4   3      222.28      217.80      9.47 o 
  -9   4   3       80.62       75.91      5.56 o 
  -8   4   3      126.02      130.32      5.86 o 
  -7   4   3        3.15        4.96      2.25 o 
  -6   4   3      117.09      114.82      0.93 o 
  -5   4   3      646.98      667.62      9.62 o 
  -4   4   3      423.16      444.22      8.04 o 
  -3   4   3      116.22      112.17      2.66 o 
  -2   4   3      857.02      892.02     12.78 o 
  -1   4   3      447.48      457.52      6.75 o 
   0   4   3       55.94       81.19      2.89 o 
   1   4   3     1005.97     1140.29     16.74 o 
   2   4   3      228.82      216.28      7.97 o 
   3   4   3        2.77        5.10      1.48 o 
   4   4   3     1430.33     1376.54     18.30 o 
   5   4   3        1.53        3.92      1.99 o 
   6   4   3        1.70        3.21      2.68 o 
 -11   5   3      212.95      204.12     10.37 o 
 -10   5   3       50.44       51.71      5.56 o 
  -9   5   3        7.27        9.47      3.31 o 
  -8   5   3      170.83      175.26      9.77 o 
  -7   5   3      136.88      135.71      3.48 o 
  -6   5   3      111.20      110.29      2.36 o 
  -5   5   3      106.07      112.71      1.88 o 
  -4   5   3      507.94      470.77      9.17 o 
  -3   5   3     1073.87     1075.34     13.77 o 
  -2   5   3       49.42       40.68      1.70 o 
  -1   5   3      269.78      269.61      4.46 o 
   0   5   3      241.17      256.51      4.73 o 
   1   5   3       42.54       42.57      2.86 o 
   2   5   3      625.18      593.23     10.22 o 
   3   5   3       51.89       46.93      2.19 o 
   4   5   3      136.86      135.69      3.97 o 
   5   5   3        7.52        6.74      2.01 o 
   6   5   3       24.13       25.83      3.96 o 
 -10   6   3       15.86       15.78      6.76 o 
  -9   6   3       88.52      113.18      9.17 o 
  -8   6   3        6.75       10.22      2.86 o 
  -7   6   3      170.78      170.13      1.85 o 
  -6   6   3      336.78      327.47      4.51 o 
  -5   6   3       59.67       59.24      1.36 o 
  -4   6   3       24.39       26.30      1.95 o 
  -3   6   3      921.90      952.73     24.12 o 
  -2   6   3     1504.91     1516.03     20.51 o 
  -1   6   3      117.80      103.34      4.67 o 
   0   6   3       57.20       61.48      2.76 o 
   1   6   3      114.20      101.81      3.61 o 
   2   6   3      147.59      145.73      4.46 o 
   3   6   3      130.97      133.94      3.93 o 
   4   6   3        0.50        2.43      1.53 o 
   5   6   3       36.40       38.77      2.95 o 
 -10   7   3       49.33       44.19      7.97 o 
  -9   7   3      179.43      177.22      7.06 o 
  -8   7   3        0.84        1.57      0.65 o 
  -7   7   3      410.39      380.44     11.27 o 
  -6   7   3        3.07        2.67      0.68 o 
  -5   7   3      242.83      249.79      8.49 o 
  -4   7   3     2783.87     2854.70     58.62 o 
  -3   7   3      453.03      432.74     12.02 o 
  -2   7   3      314.41      305.09      5.42 o 
  -1   7   3      135.97      122.39      4.30 o 
   0   7   3      101.63       99.52      3.61 o 
   1   7   3      136.91      139.33      5.49 o 
   2   7   3       22.11       18.05      2.71 o 
   3   7   3        5.20        4.29      2.18 o 
   4   7   3      120.93      117.34      4.03 o 
 -10   8   3       12.28       10.67      3.61 o 
  -9   8   3       69.04       61.93      4.66 o 
  -8   8   3       66.92       65.84      2.23 o 
  -7   8   3      314.78      304.56      3.91 o 
  -6   8   3        2.47        2.57      1.13 o 
  -5   8   3      126.88      134.75      8.94 o 
  -4   8   3     4621.62     4731.48    110.18 o 
  -3   8   3        6.97        7.21      3.91 o 
  -2   8   3        2.64        3.46      2.40 o 
  -1   8   3      246.20      239.88      6.45 o 
   0   8   3       18.35       17.83      2.55 o 
   1   8   3        0.87        0.83      2.28 o 
   2   8   3       72.99       75.65      3.32 o 
   3   8   3       11.03        7.72      2.51 o 
   4   8   3      107.77      113.59      7.15 o 
 -10   9   3       49.18       50.35      4.81 o 
  -9   9   3      172.85      165.79      6.46 o 
  -8   9   3       59.77       61.79      2.80 o 
  -7   9   3       17.22       22.35      1.92 o 
  -6   9   3      504.89      503.27      6.79 o 
  -5   9   3       97.16       98.91      2.16 o 
  -4   9   3       11.61       12.33      1.39 o 
  -2   9   3      207.50      213.89      7.52 o 
  -1   9   3       58.93       52.31      7.82 o 
   0   9   3        9.18        8.57      3.46 o 
   1   9   3      125.11      127.61      7.52 o 
   2   9   3       46.26       44.43      2.69 o 
   3   9   3        4.26        1.31      2.91 o 
  -9  10   3       63.79       60.58      6.61 o 
  -8  10   3      164.29      165.54      4.52 o 
  -7  10   3       74.90       82.80      2.30 o 
  -6  10   3       10.26       12.35      1.69 o 
  -5  10   3       36.09       35.40      1.75 o 
  -4  10   3        4.79        7.54      2.22 o 
  -3  10   3      145.46      136.93      6.31 o 
  -2  10   3       34.00       39.38      4.66 o 
  -1  10   3      112.59       98.90      6.61 o 
   0  10   3      285.20      283.19     16.53 o 
   1  10   3       76.13       74.31      4.17 o 
   2  10   3        4.76       -0.09      1.50 o 
  -8  11   3      124.88      126.85      6.76 o 
  -7  11   3        6.01        7.80      1.59 o 
  -6  11   3       20.65       21.64      2.55 o 
  -5  11   3       36.47       38.11      2.49 o 
  -4  11   3      172.24      182.23      4.58 o 
  -3  11   3       87.96       87.03      5.86 o 
  -2  11   3       59.44       55.16      9.02 o 
  -1  11   3      143.67      150.61      8.57 o 
   0  11   3      133.73      120.25     13.53 o 
  -7  12   3        1.29        5.15      3.08 o 
  -6  12   3      204.95      206.68      7.37 o 
  -5  12   3       17.27       13.75      4.28 o 
  -4  12   3       57.70       72.83      5.11 o 
  -3  12   3       21.49       18.94      4.66 o 
  -2  12   3       66.86       66.59      6.61 o 
  -1 -12   4      113.15      119.08     10.30 o 
   0 -12   4        6.93        7.93      3.80 o 
   1 -12   4       50.18       59.91      4.52 o 
   2 -12   4       50.34       48.31      5.12 o 
   3 -12   4       15.86       22.42      4.10 o 
   4 -12   4       46.82       64.63      9.47 o 
   5 -12   4      112.01       94.85      6.76 o 
  -3 -11   4        5.67        6.60      3.44 o 
  -2 -11   4       13.42       11.13      3.73 o 
  -1 -11   4       40.59       45.05      5.11 o 
   0 -11   4      324.37      322.76      9.79 o 
   1 -11   4      150.42      144.16     13.30 o 
   2 -11   4        1.02        7.97      3.61 o 
   3 -11   4       22.88       26.76      4.36 o 
   4 -11   4      105.17      106.27      6.16 o 
   5 -11   4       76.18       79.66      5.71 o 
   6 -11   4        7.14        5.41      5.11 o 
  -4 -10   4       26.56       25.28      3.24 o 
  -3 -10   4       33.94       37.11      4.12 o 
  -2 -10   4      193.97      202.61      9.24 o 
  -1 -10   4       88.02       93.49      4.96 o 
   0 -10   4      152.59      154.47      6.39 o 
   1 -10   4       82.65       81.62      5.71 o 
   2 -10   4       25.91       25.85      4.21 o 
   3 -10   4       64.54       58.92      4.96 o 
   4 -10   4       19.89       16.83      3.46 o 
   5 -10   4        1.57       -2.40      4.21 o 
   6 -10   4       96.29       91.74      2.75 o 
   7 -10   4       41.59       41.60      8.27 o 
  -5  -9   4      122.58      132.18      9.32 o 
  -4  -9   4       13.35       16.74      2.66 o 
  -3  -9   4       69.79       74.64      3.77 o 
  -2  -9   4        7.38       11.09      2.91 o 
  -1  -9   4      529.84      512.75     11.06 o 
   0  -9   4        3.77        4.36      4.51 o 
   1  -9   4       93.83      100.71      8.57 o 
   2  -9   4      155.24      148.21      6.46 o 
   3  -9   4       10.55        7.67      4.66 o 
   4  -9   4       52.38       48.48      3.46 o 
   5  -9   4       15.18       15.08      1.36 o 
   6  -9   4       57.12       56.54      2.45 o 
   7  -9   4       52.06       57.07      2.48 o 
   8  -9   4       54.29       52.53      2.37 o 
  -6  -8   4       34.89       27.85      3.23 o 
  -5  -8   4       19.71       24.91      3.05 o 
  -4  -8   4      223.56      231.14      6.39 o 
  -3  -8   4      329.50      351.23      7.07 o 
  -2  -8   4      962.25      969.92     15.30 o 
  -1  -8   4     1014.44     1043.31     22.85 o 
   0  -8   4      646.33      659.26     15.18 o 
   1  -8   4        2.42        4.06      2.56 o 
   2  -8   4      160.52      151.66      5.86 o 
   3  -8   4        4.08        2.08      1.92 o 
   4  -8   4       87.69       91.25      5.17 o 
   5  -8   4      153.21      148.48      3.10 o 
   6  -8   4       35.28       33.93      1.81 o 
   7  -8   4       64.21       66.84      2.62 o 
   8  -8   4       35.04       36.21      2.09 o 
  -7  -7   4       45.34       43.46      2.66 o 
  -6  -7   4       78.55       72.97      3.61 o 
  -5  -7   4      122.95      128.86      5.69 o 
  -4  -7   4       24.41       34.10      3.91 o 
  -3  -7   4        4.84        7.43      2.07 o 
  -2  -7   4        2.66        3.04      2.10 o 
  -1  -7   4     1209.86     1248.48     25.70 o 
   0  -7   4      148.17      145.80      5.41 o 
   1  -7   4       58.79       73.80      4.21 o 
   2  -7   4      931.01      990.88     34.90 o 
   3  -7   4       76.70       76.80      3.19 o 
   4  -7   4       64.82       67.25      3.42 o 
   5  -7   4       90.75       86.72      3.55 o 
   6  -7   4       94.70       95.73      2.79 o 
   7  -7   4       73.93       77.95      2.69 o 
   8  -7   4       35.95       42.34      3.53 o 
  -7  -6   4       27.52       22.63      2.39 o 
  -6  -6   4      273.13      279.73      5.99 o 
  -5  -6   4      314.89      323.27      6.43 o 
  -4  -6   4        2.53        4.01      2.28 o 
  -3  -6   4       70.36       66.65      1.46 o 
  -2  -6   4      937.53      954.24     10.98 o 
  -1  -6   4      303.21      289.05      9.62 o 
   0  -6   4        3.45        4.66      3.31 o 
   1  -6   4      293.61      296.62      5.94 o 
   2  -6   4      607.64      610.23     13.33 o 
   3  -6   4      362.62      350.05      6.84 o 
   4  -6   4      550.70      562.85     28.22 o 
   5  -6   4        1.16        1.05      1.13 o 
   6  -6   4        0.60        1.38      1.17 o 
   7  -6   4       63.26       59.74      2.23 o 
   8  -6   4      105.35       94.50      3.72 o 
  -8  -5   4        2.92        2.02      1.65 o 
  -7  -5   4      149.45      154.03      3.19 o 
  -6  -5   4      168.80      166.57      2.66 o 
  -5  -5   4        5.09        9.35      1.53 o 
  -4  -5   4      272.38      253.95      5.26 o 
  -3  -5   4      118.45      118.96      2.39 o 
  -2  -5   4        5.07        4.70      0.57 o 
  -1  -5   4      198.19      177.57      2.26 o 
   0  -5   4      969.94      979.47     17.21 o 
   1  -5   4     1266.19     1307.63     17.43 o 
   2  -5   4      232.87      213.14      3.93 o 
   3  -5   4      764.48      791.61      8.58 o 
   4  -5   4        8.89        9.92      1.17 o 
   5  -5   4       59.28       53.39      1.88 o 
   6  -5   4       78.06       80.19      2.96 o 
   7  -5   4       70.73       74.79      2.55 o 
   8  -5   4        9.92       12.62      1.70 o 
  -8  -4   4       80.24       76.32      1.99 o 
  -7  -4   4        7.07        3.67      0.98 o 
  -6  -4   4      561.16      499.66      5.24 o 
  -5  -4   4      221.72      243.44      3.41 o 
  -4  -4   4        2.06        2.14      0.72 o 
  -3  -4   4      335.39      311.96      6.01 o 
  -2  -4   4     1431.48     1565.60     19.31 o 
  -1  -4   4      306.17      305.73      4.41 o 
   0  -4   4      149.34      143.56      3.34 o 
   1  -4   4      533.21      497.01      7.40 o 
   2  -4   4      908.21      922.60     13.83 o 
   3  -4   4       59.43       53.81      3.61 o 
   4  -4   4      110.11      112.59      4.15 o 
   5  -4   4       36.59       38.38      2.46 o 
   6  -4   4      263.72      264.22      4.22 o 
   7  -4   4       99.65       94.46      2.97 o 
   8  -4   4        3.96        4.44      1.71 o 
  -9  -3   4       22.82       21.51     15.56 o 
  -8  -3   4      108.52      102.27      2.00 o 
  -7  -3   4        2.36        0.78      0.68 o 
  -6  -3   4      746.44      673.74      6.57 o 
  -5  -3   4      438.92      461.32      6.38 o 
  -4  -3   4      394.86      411.24      4.44 o 
  -3  -3   4      451.97      447.44      5.25 o 
  -2  -3   4      928.00      954.60      9.23 o 
  -1  -3   4       25.51       22.21      1.28 o 
   0  -3   4      367.92      362.34      6.01 o 
   1  -3   4      321.69      367.39      8.72 o 
   2  -3   4     1786.04     1845.28     24.71 o 
   3  -3   4        4.64        6.57      1.01 o 
   4  -3   4      156.40      146.58      4.07 o 
   5  -3   4      576.74      578.49     15.25 o 
   6  -3   4       12.64       12.10      1.88 o 
   7  -3   4       68.53       61.77      2.59 o 
   8  -3   4       66.69       72.51      3.81 o 
  -9  -2   4       44.58       51.28      3.67 o 
  -8  -2   4       59.15       56.08      1.54 o 
  -7  -2   4      182.44      181.39      2.79 o 
  -6  -2   4      369.43      375.47      9.96 o 
  -5  -2   4      284.88      309.59      4.48 o 
  -4  -2   4     1554.82     1686.86     21.31 o 
  -3  -2   4      132.69      120.18      1.90 o 
  -2  -2   4      202.44      242.32      4.96 o 
  -1  -2   4        2.51        0.47      0.91 o 
   0  -2   4      580.82      531.38     16.31 o 
   1  -2   4      187.09      236.95      3.77 o 
   2  -2   4     3861.99     4090.70     61.75 o 
   3  -2   4      512.49      501.80     13.00 o 
   4  -2   4       19.38       12.58      1.42 o 
   5  -2   4      603.02      596.51      7.56 o 
   6  -2   4        4.70        6.80      1.35 o 
   7  -2   4       17.17       18.48      2.45 o 
   8  -2   4        6.25        5.50      1.51 o 
 -10  -1   4       38.53       41.64      5.71 o 
  -9  -1   4       91.46       89.48      6.09 o 
  -8  -1   4        1.61        2.44      0.53 o 
  -7  -1   4      182.08      176.93      2.13 o 
  -6  -1   4      444.19      431.40      4.17 o 
  -5  -1   4      429.37      427.69      9.06 o 
  -4  -1   4       21.91       22.07      0.81 o 
  -3  -1   4      460.70      410.07      3.64 o 
  -2  -1   4      576.23      551.21      8.94 o 
  -1  -1   4        1.86        1.65      1.02 o 
   0  -1   4       30.44       22.37      1.66 o 
   1  -1   4     2004.82     2059.24     28.20 o 
   2  -1   4     1530.26     1627.32     21.47 o 
   3  -1   4      360.13      312.84     10.07 o 
   4  -1   4        6.46        3.92      1.28 o 
   5  -1   4      251.41      268.05      4.72 o 
   6  -1   4       12.78       16.68      1.84 o 
   7  -1   4       15.30       15.17      1.73 o 
   8  -1   4        1.73        2.07      1.66 o 
 -10   0   4       87.16       85.83      6.76 o 
  -9   0   4        1.12       -1.20      2.86 o 
  -8   0   4       87.90       95.00      5.41 o 
  -7   0   4      209.15      222.61      6.91 o 
  -6   0   4       77.10       73.78      0.89 o 
  -5   0   4      168.09      157.88      3.59 o 
  -4   0   4     1157.22     1148.39     14.35 o 
  -3   0   4      301.89      277.94      9.39 o 
  -2   0   4      133.59      110.33      2.40 o 
  -1   0   4      847.82      800.27     11.87 o 
   0   0   4      455.44      432.84      5.69 o 
   1   0   4     1332.15     1384.31     17.64 o 
   2   0   4      101.39       98.99      2.55 o 
   3   0   4       25.31       21.73      1.88 o 
   4   0   4      374.13      368.55      6.74 o 
   5   0   4       69.20       76.26      3.71 o 
   6   0   4       11.54       13.01      1.88 o 
   7   0   4       16.19       14.73      2.15 o 
   8   0   4       10.96       14.18      2.31 o 
 -10   1   4      148.11      171.50     13.23 o 
  -9   1   4       52.32       55.16      8.42 o 
  -8   1   4       86.16       86.88      8.12 o 
  -7   1   4       57.32       64.63      4.21 o 
  -6   1   4      680.21      759.37     18.79 o 
  -5   1   4      341.88      350.37      7.37 o 
  -4   1   4      191.33      166.42      1.68 o 
  -3   1   4     1453.12     1581.16     18.64 o 
  -2   1   4     1204.29     1222.01     14.47 o 
  -1   1   4      839.45      836.73      9.88 o 
   0   1   4      161.16      150.10      4.21 o 
   1   1   4       34.28       26.09      1.80 o 
   2   1   4       91.84       75.29      2.50 o 
   3   1   4      294.89      309.67      6.23 o 
   4   1   4      293.46      295.86      4.62 o 
   5   1   4       29.95       35.33      3.19 o 
   6   1   4       57.75       61.31      3.47 o 
   7   1   4        5.62        3.31      1.82 o 
 -10   2   4      106.29      119.35      7.37 o 
  -9   2   4       40.31       46.15      4.81 o 
  -8   2   4        9.46        6.16      3.01 o 
  -7   2   4        5.20        4.36      2.40 o 
  -6   2   4     1074.46     1062.25     20.89 o 
  -5   2   4      361.91      402.38      8.27 o 
  -4   2   4       43.25       62.72      1.13 o 
  -3   2   4    11460.43    13775.09    268.61 o 
  -2   2   4      992.96      972.47     16.83 o 
  -1   2   4      567.57      633.64      7.76 o 
   0   2   4       29.07       21.38      1.59 o 
   1   2   4      538.23      523.01      8.20 o 
   2   2   4       11.26        9.48      1.64 o 
   3   2   4      387.94      395.10      9.08 o 
   4   2   4       82.47       84.59      2.69 o 
   5   2   4      175.90      184.15      6.76 o 
   6   2   4       29.51       26.81      2.47 o 
   7   2   4        7.56        9.27      4.56 o 
 -11   3   4      148.30      164.14     14.43 o 
 -10   3   4        7.42        8.12      6.46 o 
  -9   3   4       14.61       14.28      6.16 o 
  -8   3   4      328.31      318.21      9.47 o 
  -7   3   4      496.31      500.84     11.72 o 
  -6   3   4       22.66       19.69      2.71 o 
  -5   3   4      800.85      818.10      9.00 o 
  -4   3   4     1845.05     1917.02     34.57 o 
  -3   3   4     2028.67     2231.60     47.42 o 
  -2   3   4       87.43      118.80      3.24 o 
  -1   3   4       14.74       18.41      1.68 o 
   0   3   4      180.27      228.59      3.98 o 
   1   3   4      463.19      495.77     15.11 o 
   2   3   4      344.34      344.33      7.00 o 
   3   3   4      181.47      176.01      5.17 o 
   4   3   4       11.67        9.96      2.25 o 
   5   3   4      445.06      439.97      7.55 o 
   6   3   4        1.74        2.52      1.63 o 
 -11   4   4       12.74        9.77      4.66 o 
 -10   4   4       53.56       53.06      5.56 o 
  -9   4   4      394.74      388.70     11.87 o 
  -8   4   4      350.15      349.62      9.77 o 
  -7   4   4       32.70       33.07      3.46 o 
  -6   4   4      267.23      285.46      4.25 o 
  -5   4   4      239.97      224.43      3.98 o 
  -4   4   4      411.21      386.74      6.91 o 
  -3   4   4        6.95       15.71      1.06 o 
  -2   4   4       28.64       20.59      1.38 o 
  -1   4   4      782.50      804.61     15.48 o 
   0   4   4      140.56      128.40      3.86 o 
   1   4   4      206.36      193.33      6.47 o 
   2   4   4      230.20      219.32      8.19 o 
   3   4   4       76.99       75.44      3.45 o 
   4   4   4       91.79       97.29      4.15 o 
   5   4   4      215.91      215.09      4.89 o 
   6   4   4        3.64        4.71      1.87 o 
 -11   5   4       75.63       70.20      7.21 o 
 -10   5   4      172.15      172.26      8.27 o 
  -9   5   4      467.04      457.55     12.63 o 
  -8   5   4       87.25       97.70      5.11 o 
  -7   5   4        2.45        1.20      1.95 o 
  -6   5   4       22.42       24.57      1.33 o 
  -5   5   4        1.18        0.78      1.01 o 
  -4   5   4      215.18      209.94      3.03 o 
  -3   5   4      807.87      829.69     10.41 o 
  -2   5   4      552.54      518.52     15.78 o 
  -1   5   4      142.83      133.05      3.29 o 
   0   5   4      798.37      822.96     12.06 o 
   1   5   4      292.39      269.92      5.63 o 
   2   5   4        1.66        3.01      2.11 o 
   3   5   4        4.31        3.74      1.54 o 
   4   5   4      257.55      260.53      5.21 o 
   5   5   4       39.57       38.52      2.77 o 
 -10   6   4       96.07      102.06     10.52 o 
  -9   6   4       20.02       19.54      3.76 o 
  -8   6   4        9.82        7.82      2.71 o 
  -7   6   4      215.79      212.04      2.37 o 
  -6   6   4       37.46       39.21      1.67 o 
  -5   6   4      313.51      314.46      7.06 o 
  -4   6   4      699.20      700.24     32.09 o 
  -3   6   4      646.35      624.39      9.35 o 
  -2   6   4      674.21      697.33      9.94 o 
  -1   6   4      304.52      295.34      5.52 o 
   0   6   4       27.03       23.06      2.39 o 
   1   6   4       15.66       16.85      2.86 o 
   2   6   4       36.28       41.22      3.18 o 
   3   6   4       58.81       60.97      3.38 o 
   4   6   4       61.50       60.19      3.52 o 
   5   6   4       16.69       16.99      3.25 o 
 -10   7   4       63.83       61.48      8.87 o 
  -9   7   4      143.98      137.68      6.46 o 
  -8   7   4       31.21       23.80      1.36 o 
  -7   7   4      308.50      297.68      8.67 o 
  -6   7   4      216.02      221.77      5.08 o 
  -5   7   4      376.26      371.29      5.45 o 
  -4   7   4      193.22      191.95      5.26 o 
  -3   7   4      288.61      273.28      9.47 o 
  -2   7   4       47.90       53.77      3.07 o 
  -1   7   4      134.13      152.59      5.09 o 
   0   7   4      461.01      385.23     13.45 o 
   1   7   4       25.16       21.05      2.82 o 
   2   7   4        4.77        2.59      2.22 o 
   3   7   4      116.51      110.34      4.29 o 
   4   7   4       48.22       54.70      3.46 o 
 -10   8   4       26.31       25.70      4.21 o 
  -9   8   4      181.92      174.66      7.06 o 
  -8   8   4      198.33      194.64      2.43 o 
  -7   8   4       93.26       99.22      2.55 o 
  -6   8   4      148.05      150.86      2.69 o 
  -5   8   4       77.74       75.52      8.72 o 
  -4   8   4       16.46       15.63      4.06 o 
  -3   8   4      155.41      156.47      5.56 o 
  -2   8   4      253.03      232.40      5.41 o 
  -1   8   4        1.81        2.48      1.86 o 
   0   8   4      505.72      455.58     10.59 o 
   1   8   4        6.13       12.91      2.82 o 
   2   8   4        3.21        3.24      1.72 o 
   3   8   4        0.43       -0.15      1.56 o 
 -10   9   4       94.61       88.98      5.86 o 
  -8   9   4      141.93      135.46      3.41 o 
  -7   9   4      119.69      125.97      5.85 o 
  -6   9   4      113.13      109.33      3.20 o 
  -5   9   4       17.01       15.49      2.60 o 
  -4   9   4        1.08        0.45      3.16 o 
  -3   9   4      110.09      110.03      5.41 o 
  -2   9   4      441.08      417.41     11.42 o 
  -1   9   4       92.00       90.50      4.30 o 
   0   9   4        5.12        3.81      2.96 o 
   1   9   4        2.40        0.15      2.13 o 
   2   9   4      112.77      112.00      6.63 o 
  -8  10   4       67.60       72.93      2.53 o 
  -7  10   4      101.54      104.93      2.61 o 
  -6  10   4       31.39       31.49      5.05 o 
  -5  10   4       13.10       16.42      2.72 o 
  -4  10   4       37.27       33.52      3.76 o 
  -3  10   4       98.00       88.53      5.56 o 
  -2  10   4        6.31        8.27      5.86 o 
  -1  10   4      202.63      210.59      9.32 o 
   0  10   4       39.74       38.93      9.62 o 
   1  10   4        6.98        8.55      2.04 o 
  -8  11   4      232.81      241.48      4.62 o 
  -7  11   4        3.30        3.28      1.68 o 
  -6  11   4        3.96        4.05      2.65 o 
  -5  11   4       11.11        6.79      1.68 o 
  -4  11   4       90.96       99.21      6.01 o 
  -3  11   4       30.00       28.56      4.51 o 
  -2  11   4       65.59       78.16     10.37 o 
  -1  11   4       27.47       35.02      5.86 o 
  -6  12   4      124.29      121.22      5.94 o 
  -5  12   4        3.98        4.89      2.23 o 
  -4  12   4      158.69      175.86      8.27 o 
  -3  12   4        1.25       -1.95      5.71 o 
  -1 -12   5       71.60       77.49      5.21 o 
   0 -12   5       31.57       31.74      5.01 o 
   1 -12   5        7.05        9.47      3.29 o 
   2 -12   5       85.78       86.78      5.15 o 
   3 -12   5       19.09       26.45      5.11 o 
   4 -12   5       24.62       25.55      7.97 o 
   5 -12   5       72.07       76.36      6.46 o 
  -3 -11   5        1.36       -0.16      2.43 o 
  -2 -11   5       29.65       27.59      3.56 o 
  -1 -11   5       79.04       79.30      4.73 o 
   0 -11   5       75.70       79.17      6.39 o 
   1 -11   5      108.04      108.07      7.21 o 
   2 -11   5       38.90       44.04      5.26 o 
   3 -11   5       27.64       31.41      4.81 o 
   4 -11   5       70.84       74.10      6.01 o 
   5 -11   5       45.99       65.08      5.71 o 
   6 -11   5       16.76        8.87      6.01 o 
  -4 -10   5       84.36       82.02      5.19 o 
  -3 -10   5        3.47        5.21      2.98 o 
  -2 -10   5       12.57       18.26      4.89 o 
  -1 -10   5      252.47      249.61      8.42 o 
   0 -10   5      125.35      120.55     11.27 o 
   1 -10   5      164.03      196.76     12.63 o 
   2 -10   5       54.80       53.51      5.11 o 
   3 -10   5       18.09       17.59      3.91 o 
   4 -10   5       33.20       39.38      7.52 o 
   5 -10   5        1.24        2.51      1.88 o 
   6 -10   5       12.45        8.37      2.33 o 
   7 -10   5       62.89       63.25      4.61 o 
  -5  -9   5       41.36       48.55     23.52 o 
  -4  -9   5       66.53       78.99      4.21 o 
  -3  -9   5      145.74      141.15      4.78 o 
  -2  -9   5       13.05       13.72      4.14 o 
  -1  -9   5      886.49      914.49     21.95 o 
   0  -9   5        2.71        3.46      2.86 o 
   1  -9   5       11.13       13.08      3.46 o 
   2  -9   5      133.26      127.01      9.47 o 
   3  -9   5      118.08      108.19      7.67 o 
   4  -9   5        1.65        1.83      1.16 o 
   5  -9   5        1.52        2.85      1.39 o 
   6  -9   5      112.05      114.61      3.22 o 
   7  -9   5      144.99      129.88      4.41 o 
  -6  -8   5      119.62      118.07      4.94 o 
  -5  -8   5       40.85       39.29      2.82 o 
  -4  -8   5      121.62      133.09      5.05 o 
  -3  -8   5      397.78      407.04      7.92 o 
  -2  -8   5       35.20       40.40      2.86 o 
  -1  -8   5      179.72      184.58     10.37 o 
   0  -8   5        0.87        2.40      2.56 o 
   1  -8   5      147.43      153.62      6.31 o 
   2  -8   5       63.19       62.41      2.56 o 
   3  -8   5      129.01      123.36      4.06 o 
   4  -8   5       58.40       67.22      2.81 o 
   5  -8   5      157.98      158.19      4.08 o 
   6  -8   5        9.68       10.73      1.69 o 
   7  -8   5       81.88       80.35      3.05 o 
  -7  -7   5      164.52      165.74      4.30 o 
  -6  -7   5       15.13       13.12      1.96 o 
  -5  -7   5       93.20       93.10      6.39 o 
  -4  -7   5      212.60      213.18      8.12 o 
  -3  -7   5       67.14       73.01      3.50 o 
  -2  -7   5       12.89       11.27      2.56 o 
  -1  -7   5       11.52        9.77      2.71 o 
   0  -7   5      159.39      155.12      8.87 o 
   1  -7   5      642.43      612.02      8.90 o 
   2  -7   5      411.24      402.02     16.14 o 
   3  -7   5       96.01       98.66      2.44 o 
   4  -7   5       55.24       54.22      1.84 o 
   5  -7   5      156.74      149.04      3.09 o 
   6  -7   5        1.00        0.40      1.06 o 
   7  -7   5       63.65       64.29      2.51 o 
   8  -7   5       19.57       22.44      2.04 o 
  -7  -6   5      105.69      107.62      3.75 o 
  -6  -6   5      193.74      187.06      4.04 o 
  -5  -6   5       45.07       45.19      1.66 o 
  -4  -6   5       16.70       18.88      2.64 o 
  -3  -6   5        2.37        1.71      1.00 o 
  -2  -6   5      159.02      151.47      2.16 o 
  -1  -6   5      102.81       94.25      1.65 o 
   0  -6   5      697.93      691.44     11.16 o 
   1  -6   5      231.50      213.95      5.69 o 
   2  -6   5      447.99      458.59     13.29 o 
   3  -6   5      316.56      312.37      4.67 o 
   4  -6   5        9.00        6.66      1.20 o 
   5  -6   5        0.79        3.74      1.22 o 
   6  -6   5       41.98       46.42      2.11 o 
   7  -6   5       73.75       71.30      3.25 o 
   8  -6   5       31.87       37.64      2.20 o 
  -8  -5   5       22.17       18.37      3.01 o 
  -7  -5   5        0.65       -0.01      0.99 o 
  -6  -5   5       40.19       38.86      1.70 o 
  -5  -5   5      253.80      255.52      3.94 o 
  -4  -5   5      271.37      279.03      3.82 o 
  -3  -5   5      199.75      210.74      3.00 o 
  -2  -5   5       37.61       35.00      1.13 o 
  -1  -5   5      520.33      519.52      8.27 o 
   0  -5   5      499.79      489.76      7.17 o 
   1  -5   5      304.02      294.20      5.15 o 
   2  -5   5      170.99      171.62      5.71 o 
   3  -5   5       29.63       25.23      1.99 o 
   4  -5   5      117.43      123.74      2.70 o 
   5  -5   5      136.13      136.00      3.72 o 
   6  -5   5       39.22       34.66      2.22 o 
   7  -5   5        3.00        4.51      1.65 o 
   8  -5   5        9.78       13.05      2.98 o 
  -9  -4   5       74.31        5.41      3.31 o 
  -8  -4   5       79.62       74.37      1.82 o 
  -7  -4   5        2.22        3.34      1.32 o 
  -6  -4   5       58.55       60.50      1.97 o 
  -5  -4   5      397.99      388.78      4.76 o 
  -4  -4   5      589.66      596.41      8.85 o 
  -3  -4   5      966.76     1053.95     13.50 o 
  -2  -4   5       22.87       37.82      1.04 o 
  -1  -4   5      568.77      557.57     14.96 o 
   0  -4   5        2.74        2.93      1.17 o 
   1  -4   5      193.01      176.10      3.61 o 
   2  -4   5     1400.25     1379.01     20.50 o 
   3  -4   5       41.85       43.77      1.88 o 
   4  -4   5      285.85      289.12      5.24 o 
   5  -4   5      215.39      211.66      4.24 o 
   6  -4   5        0.58        2.11      1.64 o 
   7  -4   5        9.74        9.93      1.65 o 
   8  -4   5        7.46        8.45      2.48 o 
  -9  -3   5       19.87       19.99      6.61 o 
  -8  -3   5        3.48        2.26      0.87 o 
  -7  -3   5       47.25       54.45      2.79 o 
  -6  -3   5      700.77      695.66      7.57 o 
  -5  -3   5      332.56      326.19      3.62 o 
  -4  -3   5      575.90      611.62      8.07 o 
  -3  -3   5      666.03      666.24      6.84 o 
  -2  -3   5      189.36      271.70      7.97 o 
  -1  -3   5     1055.23     1100.45     25.25 o 
   0  -3   5      671.76      697.18      9.89 o 
   1  -3   5     1068.77     1129.53     14.99 o 
   2  -3   5     1831.55     1859.09     42.69 o 
   3  -3   5      202.13      202.30      4.92 o 
   4  -3   5      266.35      245.15      4.33 o 
   5  -3   5        1.28        2.11      1.64 o 
   6  -3   5       18.19       18.00      2.05 o 
   7  -3   5       70.80       72.18      3.12 o 
   8  -3   5       32.69       32.47      2.98 o 
  -9  -2   5       23.77       27.21      4.21 o 
  -8  -2   5       78.12       79.14      4.38 o 
  -7  -2   5      169.23      167.27      2.33 o 
  -6  -2   5      213.95      212.06      2.59 o 
  -5  -2   5     1029.93     1090.22     11.34 o 
  -4  -2   5      516.92      498.30      6.48 o 
  -3  -2   5       10.63        3.17      0.91 o 
  -2  -2   5       57.14       42.26      1.75 o 
  -1  -2   5      137.65      132.69      4.06 o 
   0  -2   5      681.84      658.78     11.50 o 
   1  -2   5      155.90      189.31      3.61 o 
   2  -2   5     1102.67     1121.58     15.36 o 
   3  -2   5      333.45      319.27     10.00 o 
   4  -2   5      114.96      119.91      2.77 o 
   5  -2   5       88.52       93.49      7.40 o 
   6  -2   5       66.39       67.19      3.97 o 
   7  -2   5       14.90       15.61      2.45 o 
   8  -2   5       33.95       39.58      2.70 o 
 -10  -1   5       17.07       18.94      4.66 o 
  -9  -1   5      108.40      126.11      6.76 o 
  -8  -1   5      239.34      248.01      8.12 o 
  -7  -1   5      252.38      243.34      5.56 o 
  -6  -1   5       14.90       19.50      0.72 o 
  -5  -1   5      235.47      256.82      8.64 o 
  -4  -1   5      282.21      249.05      2.50 o 
  -3  -1   5      179.19      179.02      3.76 o 
  -2  -1   5      683.13      676.47      9.14 o 
  -1  -1   5       20.27       14.84      1.45 o 
   0  -1   5       49.92       68.72      2.53 o 
   1  -1   5     1260.41     1204.46     19.62 o 
   2  -1   5      564.72      562.09      8.18 o 
   3  -1   5      270.68      273.36      5.05 o 
   4  -1   5       90.46       80.66      2.85 o 
   5  -1   5      219.16      225.76      5.33 o 
   6  -1   5       36.20       45.76      2.56 o 
   7  -1   5        2.40        0.95      1.71 o 
 -10   0   5       18.53       14.58      4.36 o 
  -9   0   5      343.78      382.69     11.72 o 
  -8   0   5      110.32      122.20      5.86 o 
  -7   0   5      271.24      295.06     11.42 o 
  -6   0   5      372.72      363.59      3.30 o 
  -5   0   5        8.03        7.15      0.82 o 
  -4   0   5      840.95      813.55      7.49 o 
  -3   0   5     1150.40     1157.55     13.07 o 
  -2   0   5      187.88      169.18      3.61 o 
  -1   0   5      951.72      910.06     11.16 o 
   0   0   5      446.35      425.18      5.95 o 
   1   0   5      211.83      218.10      4.04 o 
   2   0   5      139.73      129.57      7.67 o 
   3   0   5      509.68      516.34     13.38 o 
   4   0   5      101.83      106.35      2.94 o 
   5   0   5       23.15       26.26      4.67 o 
   6   0   5       18.66       18.82      2.03 o 
   7   0   5       13.95        5.04      5.58 o 
 -10   1   5        6.34        3.46      5.71 o 
  -9   1   5      181.19      205.93     12.48 o 
  -8   1   5      209.00      219.75      7.67 o 
  -7   1   5     1542.42     1618.55     33.97 o 
  -6   1   5     2125.28     2228.36     45.69 o 
  -5   1   5      753.23      761.94      6.55 o 
  -4   1   5      304.09      279.82      3.14 o 
  -3   1   5     1911.24     2023.07     25.99 o 
  -2   1   5      473.21      428.09     10.00 o 
  -1   1   5       95.79       89.53      3.01 o 
   0   1   5      537.82      524.53      8.02 o 
   1   1   5        5.00        0.90      1.17 o 
   2   1   5      280.14      295.59      5.79 o 
   3   1   5       39.54       38.74      5.26 o 
   4   1   5      103.67      105.67      3.43 o 
   5   1   5      101.54      102.69      4.19 o 
   6   1   5        0.58       -0.24      1.55 o 
   7   1   5       31.18       34.21      3.82 o 
 -10   2   5       59.62       65.84      6.01 o 
  -9   2   5       23.31       25.55      4.21 o 
  -8   2   5      214.03      217.50     11.42 o 
  -7   2   5        7.78        4.51      2.40 o 
  -6   2   5      905.57      950.57     22.55 o 
  -5   2   5      460.48      463.32      7.99 o 
  -4   2   5      307.22      262.16      4.43 o 
  -3   2   5      490.70      464.96     10.22 o 
  -2   2   5       96.79       75.72      1.91 o 
  -1   2   5      918.74      911.73     12.47 o 
   0   2   5      217.02      211.89      8.49 o 
   1   2   5       93.54      124.68      5.04 o 
   2   2   5      542.19      575.43     14.28 o 
   3   2   5       44.54       48.61      2.82 o 
   4   2   5        1.32        2.40      1.44 o 
   5   2   5      506.60      501.05      9.71 o 
   6   2   5        0.41       -1.20      2.07 o 
 -11   3   5       33.79       35.92      6.16 o 
 -10   3   5      131.09      134.68     12.18 o 
  -9   3   5      262.57      255.23      9.17 o 
  -8   3   5       59.04       63.88      4.66 o 
  -7   3   5      336.86      402.53     13.68 o 
  -6   3   5       49.70       42.69      3.31 o 
  -5   3   5      216.28      208.38      3.53 o 
  -4   3   5      279.82      269.31      6.84 o 
  -3   3   5      225.45      234.00      3.29 o 
  -2   3   5      685.65      718.37      9.84 o 
  -1   3   5      992.72      944.00     14.05 o 
   0   3   5       44.15       42.01      2.28 o 
   1   3   5       35.60       36.68      3.98 o 
   2   3   5      233.09      241.39      5.47 o 
   3   3   5      310.36      300.16      9.24 o 
   4   3   5       31.78       26.11      2.28 o 
   5   3   5      513.72      497.64      8.36 o 
   6   3   5        3.41        4.98      3.34 o 
 -11   4   5       70.44       64.63      6.91 o 
 -10   4   5      291.57      285.29     10.97 o 
  -9   4   5      269.04      263.34      9.47 o 
  -8   4   5        1.22        1.65      4.06 o 
  -7   4   5       56.64       66.44      4.21 o 
  -6   4   5      423.14      428.47      5.41 o 
  -5   4   5      176.73      173.80      4.06 o 
  -4   4   5       23.52       26.30      1.31 o 
  -3   4   5      481.55      467.04      6.06 o 
  -2   4   5     1725.64     1755.69     38.48 o 
  -1   4   5        5.25        5.19      1.49 o 
   0   4   5        6.89        7.38      2.10 o 
   1   4   5      217.92      224.48      5.20 o 
   2   4   5        8.77       12.04      3.23 o 
   3   4   5      186.86      184.73      8.12 o 
   4   4   5      104.05      106.98      3.98 o 
   5   4   5       74.71       70.80      3.83 o 
 -11   5   5      195.27      199.91     10.37 o 
 -10   5   5      179.93      182.48      8.57 o 
  -9   5   5        3.01        2.71      4.81 o 
  -8   5   5      221.99      215.70      7.67 o 
  -7   5   5      218.37      223.67      3.86 o 
  -6   5   5      108.94      105.57      2.93 o 
  -5   5   5       37.74       38.98      1.90 o 
  -4   5   5      132.32      124.32      2.81 o 
  -3   5   5      175.25      160.84      3.67 o 
  -2   5   5       88.50       88.30      4.73 o 
  -1   5   5      483.34      488.31     16.31 o 
   0   5   5      195.46      191.59      5.56 o 
   1   5   5       59.87       66.20      3.35 o 
   2   5   5      154.11      144.55     15.48 o 
   3   5   5       49.95       49.25      7.29 o 
   4   5   5       64.04       65.57      4.31 o 
   5   5   5        0.40        2.30      1.94 o 
 -10   6   5        9.69       11.42      6.46 o 
  -9   6   5       64.11       70.20      5.41 o 
  -8   6   5      359.24      350.22      9.92 o 
  -7   6   5       13.97       20.04      0.86 o 
  -6   6   5      147.78      137.81      2.59 o 
  -5   6   5       49.22       46.66      2.33 o 
  -4   6   5      512.99      500.86      7.62 o 
  -3   6   5     2382.83     2419.88     36.52 o 
  -2   6   5      237.16      236.26      4.73 o 
  -1   6   5      252.00      246.10      7.76 o 
   0   6   5      196.92      180.55      5.81 o 
   1   6   5       33.24       37.46      5.09 o 
   2   6   5      195.85      196.54     14.35 o 
   3   6   5        1.15        2.35      1.72 o 
   4   6   5        8.29        4.23      2.55 o 
  -9   7   5       98.96      102.36      6.01 o 
  -8   7   5       52.96       52.36      1.22 o 
  -7   7   5       13.41       13.02      0.81 o 
  -6   7   5      267.19      256.35      4.25 o 
  -5   7   5      191.28      197.81      7.06 o 
  -4   7   5      391.37      375.78      7.87 o 
  -3   7   5     3162.04     3197.53     53.62 o 
  -2   7   5      259.52      259.40      5.47 o 
  -1   7   5       13.85       13.72      3.68 o 
   0   7   5      258.53      239.32      7.34 o 
   1   7   5       45.08       40.65      4.41 o 
   2   7   5        0.66       -1.48      2.28 o 
   3   7   5        2.52        2.03      1.90 o 
  -9   8   5       65.64       70.65      5.26 o 
  -8   8   5      239.07      223.17      3.38 o 
  -7   8   5      172.13      171.91      2.59 o 
  -6   8   5        2.65        2.72      1.55 o 
  -5   8   5      266.32      268.00      6.61 o 
  -4   8   5      507.42      503.70      8.02 o 
  -3   8   5       47.42       36.66      3.05 o 
  -2   8   5        1.56        3.43      1.86 o 
  -1   8   5       53.18       60.88      4.28 o 
   0   8   5      192.29      190.66      9.03 o 
   1   8   5        5.74       12.42      3.71 o 
   2   8   5       18.44       11.45      5.24 o 
  -8   9   5       94.84       88.13      3.34 o 
  -7   9   5      236.68      238.15      4.77 o 
  -6   9   5      188.22      192.78      4.13 o 
  -5   9   5        1.91        0.60      1.80 o 
  -4   9   5       69.79       67.19      4.36 o 
  -3   9   5        0.69       -0.94      1.64 o 
  -2   9   5       64.46       57.25      4.32 o 
  -1   9   5       78.96       87.88      5.33 o 
   0   9   5       38.37       38.64      4.66 o 
   1   9   5       84.39       88.37      9.54 o 
  -8  10   5      136.37      145.17      3.61 o 
  -7  10   5      130.21      128.88      3.13 o 
  -6  10   5       62.65       58.80      2.60 o 
  -5  10   5        4.10        3.76      2.40 o 
  -4  10   5        3.36       -1.05      2.40 o 
  -3  10   5       58.43       65.99      5.26 o 
  -2  10   5      105.43      116.64     10.97 o 
  -1  10   5       69.63       69.63      5.11 o 
   0  10   5       59.77       62.78      6.05 o 
  -7  11   5        3.74        4.20      1.54 o 
  -6  11   5        5.96       -0.25      1.37 o 
  -5  11   5      107.96      112.13      6.01 o 
  -4  11   5       47.71       47.05      4.96 o 
  -3  11   5       39.90       49.15      5.56 o 
  -2  11   5       20.03       26.76      5.26 o 
   0 -12   6        1.00        3.60      3.60 o 
   1 -12   6      147.04      153.47      9.32 o 
   2 -12   6      136.06      142.04      9.02 o 
   3 -12   6        1.15       -0.15      3.16 o 
  -2 -11   6        4.27        6.16      2.87 o 
  -1 -11   6       27.59       31.16      3.77 o 
   0 -11   6      142.86      136.48     12.93 o 
   1 -11   6      166.72      155.72      8.72 o 
   2 -11   6        9.80       11.57      4.36 o 
   3 -11   6        3.84        1.05      3.16 o 
   4 -11   6       53.21       53.06      5.86 o 
   5 -11   6       38.94       46.00      5.56 o 
  -4 -10   6      232.07      240.95      7.01 o 
  -3 -10   6        3.33        4.51      4.04 o 
  -2 -10   6       27.36       27.11      4.10 o 
  -1 -10   6        4.44        9.32      3.91 o 
   0 -10   6      423.72      418.47     13.38 o 
   1 -10   6       17.59       23.15      7.37 o 
   2 -10   6        1.69        2.40      5.26 o 
   3 -10   6      138.06      143.40     11.42 o 
   4 -10   6       14.02       14.13      6.76 o 
   5 -10   6        5.33        5.73      1.19 o 
   6 -10   6       16.38       16.23      1.69 o 
  -5  -9   6       71.47       69.57      4.50 o 
  -4  -9   6       29.52       35.10      3.08 o 
  -3  -9   6       37.80       38.64      3.82 o 
  -2  -9   6      267.52      280.93      9.62 o 
  -1  -9   6       94.44       84.78      9.17 o 
   0  -9   6      177.75      183.38      7.82 o 
   1  -9   6      307.12      312.80     10.22 o 
   2  -9   6        6.00        6.01      3.31 o 
   3  -9   6      133.51      116.49      6.27 o 
   4  -9   6        0.63        1.57      0.96 o 
   5  -9   6       19.95       20.73      1.69 o 
   6  -9   6       25.68       24.99      2.43 o 
  -6  -8   6      116.26      124.20      6.09 o 
  -5  -8   6       91.64       90.62      3.67 o 
  -4  -8   6       77.45       74.33      4.12 o 
  -3  -8   6       92.59      100.15      5.79 o 
  -2  -8   6        2.34        1.20      2.40 o 
  -1  -8   6       19.82       16.83      3.46 o 
   0  -8   6      501.77      473.33     16.83 o 
   1  -8   6      151.56      157.80      5.71 o 
   2  -8   6       53.73       50.17      6.12 o 
   3  -8   6      222.66      193.76      6.69 o 
   4  -8   6       72.19       66.83      3.03 o 
   5  -8   6       50.73       56.59      2.72 o 
   6  -8   6        1.06       -0.42      1.29 o 
   7  -8   6       56.18       56.27      3.11 o 
  -7  -7   6       20.20       23.32      2.75 o 
  -6  -7   6       24.09       15.81      2.02 o 
  -5  -7   6      172.97      170.03      2.95 o 
  -4  -7   6      340.70      337.64     12.85 o 
  -3  -7   6       27.47       28.59      4.28 o 
  -2  -7   6      100.91       95.80      4.21 o 
  -1  -7   6      369.63      360.66      6.31 o 
   0  -7   6      324.24      316.18      6.27 o 
   1  -7   6        6.30        5.60      0.75 o 
   2  -7   6       63.55       60.16      1.57 o 
   3  -7   6      240.25      236.53      4.25 o 
   4  -7   6      123.25      123.53      4.15 o 
   5  -7   6      112.07      105.89      2.91 o 
   6  -7   6        1.27        1.66      1.61 o 
   7  -7   6       34.10       37.00      2.63 o 
  -7  -6   6       41.11       39.12      2.39 o 
  -6  -6   6      116.14      126.30      4.76 o 
  -5  -6   6      215.47      213.74      5.28 o 
  -4  -6   6        0.88        1.20      0.90 o 
  -3  -6   6       37.07       36.90      1.50 o 
  -2  -6   6      302.78      288.81      5.11 o 
  -1  -6   6       84.46       82.28      3.38 o 
   0  -6   6        0.85        1.09      1.88 o 
   1  -6   6      128.79      124.04      4.48 o 
   2  -6   6      833.67      834.94     13.08 o 
   3  -6   6      156.58      153.29      3.84 o 
   4  -6   6      144.58      138.81      3.55 o 
   5  -6   6       16.47       20.22      1.98 o 
   6  -6   6        0.31        1.15      1.65 o 
   7  -6   6       21.22       22.54      2.71 o 
  -8  -5   6       18.24       17.21      1.93 o 
  -7  -5   6      110.82      105.16      2.29 o 
  -6  -5   6       12.19        5.98      1.17 o 
  -5  -5   6      428.55      393.41      5.13 o 
  -4  -5   6      179.72      175.22      4.25 o 
  -3  -5   6       18.24       22.40      1.58 o 
  -2  -5   6      108.90      102.65      3.89 o 
  -1  -5   6      737.64      745.27     10.68 o 
   0  -5   6       48.09       45.91      3.16 o 
   1  -5   6      314.69      315.50      5.79 o 
   2  -5   6      218.92      214.19      5.75 o 
   3  -5   6      269.69      274.05      4.25 o 
   4  -5   6       96.08      104.10      6.18 o 
   5  -5   6       15.58       11.76      2.15 o 
   6  -5   6        3.48        4.73      1.71 o 
   7  -5   6       44.69       42.89      2.77 o 
  -9  -4   6       34.42       32.62      7.06 o 
  -8  -4   6       34.83       40.15      1.81 o 
  -7  -4   6       59.80       60.95      2.02 o 
  -6  -4   6        7.04        4.02      1.22 o 
  -5  -4   6      410.60      344.90      4.39 o 
  -4  -4   6      551.30      542.13      7.69 o 
  -3  -4   6      902.80      953.38      9.94 o 
  -2  -4   6        5.51        2.71      2.63 o 
  -1  -4   6      379.95      400.40      7.89 o 
   0  -4   6      144.49      148.69      3.45 o 
   1  -4   6      482.37      454.64      8.22 o 
   2  -4   6        7.72        9.74      2.16 o 
   3  -4   6      279.16      286.94      5.84 o 
   4  -4   6       12.05       10.23      1.68 o 
   5  -4   6        1.20        0.99      1.27 o 
   6  -4   6      224.43      219.31      4.62 o 
   7  -4   6       12.75       15.65      2.34 o 
  -9  -3   6       12.29       13.38      5.86 o 
  -8  -3   6       23.06       24.54      3.75 o 
  -7  -3   6       66.81       68.53      1.48 o 
  -6  -3   6      352.56      351.98      4.29 o 
  -5  -3   6      269.59      267.91      8.57 o 
  -4  -3   6      140.57      139.94      2.55 o 
  -3  -3   6     1208.78     1254.14     19.16 o 
  -2  -3   6      261.39      239.23      6.16 o 
  -1  -3   6       27.74       27.62      1.69 o 
   0  -3   6       95.84       89.88      3.20 o 
   1  -3   6        9.37        8.71      2.03 o 
   2  -3   6       17.87       20.08      2.07 o 
   3  -3   6      421.38      421.84      9.98 o 
   4  -3   6      124.58      118.30      5.53 o 
   5  -3   6        6.59        6.10      2.06 o 
   6  -3   6      258.23      255.41      8.92 o 
   7  -3   6        3.46        4.94      2.63 o 
  -9  -2   6       74.48       75.61      5.56 o 
  -8  -2   6       78.61       71.46      2.18 o 
  -7  -2   6        0.91        0.53      0.94 o 
  -6  -2   6      121.14      117.28      2.29 o 
  -5  -2   6      795.62      785.09      9.73 o 
  -4  -2   6      682.41      693.98     14.42 o 
  -3  -2   6        5.71        4.43      1.95 o 
  -2  -2   6      186.65      169.30      3.48 o 
  -1  -2   6      773.41      711.35     10.11 o 
   0  -2   6       79.63       69.99      2.86 o 
   1  -2   6      106.44       98.94      3.03 o 
   2  -2   6      456.85      465.42      7.60 o 
   3  -2   6      364.79      392.42      7.12 o 
   4  -2   6      183.77      187.69      3.85 o 
   5  -2   6       46.13       42.16      3.74 o 
   6  -2   6       42.46       35.47     11.58 o 
   7  -2   6        1.69       -0.55      1.44 o 
 -10  -1   6       17.39       10.22      4.06 o 
  -9  -1   6      311.31      329.33     10.67 o 
  -8  -1   6        0.75        3.16      2.56 o 
  -7  -1   6       34.62       33.29      0.92 o 
  -6  -1   6      433.87      430.64     10.67 o 
  -5  -1   6      172.36      155.40      7.29 o 
  -4  -1   6      121.04      118.34      2.40 o 
  -3  -1   6      738.65      730.81      8.71 o 
  -2  -1   6      374.41      350.79      4.73 o 
  -1  -1   6        3.98        2.99      1.39 o 
   0  -1   6       64.00       58.12      3.67 o 
   1  -1   6      365.76      345.29      6.81 o 
   2  -1   6      430.54      417.79      9.77 o 
   3  -1   6      130.64      123.77      7.44 o 
   4  -1   6       40.98       39.17      3.59 o 
   5  -1   6      150.16      151.80      4.96 o 
   6  -1   6       11.17        4.55      4.01 o 
   7  -1   6        4.77        4.10      3.94 o 
 -10   0   6        4.92        1.20      3.16 o 
  -9   0   6      110.61      122.20      6.76 o 
  -8   0   6       50.34       50.05      4.36 o 
  -7   0   6      233.66      232.68      7.21 o 
  -6   0   6      165.54      159.18      4.28 o 
  -5   0   6       14.40       14.50      0.73 o 
  -4   0   6       66.91       56.58      1.53 o 
  -3   0   6      273.41      240.25      3.67 o 
  -2   0   6     1439.86     1484.89     19.77 o 
  -1   0   6      240.57      238.94      3.93 o 
   0   0   6      140.27      140.11      4.94 o 
   1   0   6      273.56      249.57      6.61 o 
   2   0   6      208.79      202.11      4.68 o 
   3   0   6       52.24       51.36      2.87 o 
   4   0   6       71.38       72.60      3.19 o 
   5   0   6       43.04       48.95      3.27 o 
   6   0   6       13.18        4.10      3.23 o 
 -10   1   6       41.17       42.54      5.41 o 
  -9   1   6      127.76      136.03     10.67 o 
  -8   1   6      283.56      299.42      9.32 o 
  -7   1   6        5.03        0.00      3.01 o 
  -6   1   6       23.58       20.59      0.73 o 
  -5   1   6      251.65      219.93      2.63 o 
  -4   1   6      918.49      926.16     10.89 o 
  -3   1   6       51.39       66.06      2.50 o 
  -2   1   6     3217.18     3505.74     52.39 o 
  -1   1   6     1662.25     1586.59     21.30 o 
   0   1   6       58.36       61.48      2.98 o 
   1   1   6       61.33       72.83      2.98 o 
   2   1   6      352.56      359.91      6.85 o 
   3   1   6       11.08        9.00      2.07 o 
   4   1   6       88.63       85.74      6.26 o 
   5   1   6       22.62       15.36      5.63 o 
   6   1   6       41.76       37.03     10.90 o 
 -10   2   6      104.43       96.65      7.06 o 
  -9   2   6       74.59       73.95      5.71 o 
  -8   2   6        2.83        2.40      4.36 o 
  -7   2   6       78.87       78.76      4.51 o 
  -6   2   6      288.11      289.91      4.08 o 
  -5   2   6       75.65       75.99      1.36 o 
  -4   2   6      530.90      527.05      7.07 o 
  -3   2   6     2053.92     2057.51     27.00 o 
  -2   2   6     1542.42     1572.86     20.78 o 
  -1   2   6       12.72       11.87      1.93 o 
   0   2   6       56.64       63.97      4.36 o 
   1   2   6       10.04       15.80      2.59 o 
   2   2   6      256.06      270.30      6.95 o 
   3   2   6       30.45       33.18      2.86 o 
   4   2   6       12.09       16.35      3.04 o 
   5   2   6       81.52       67.75      5.79 o 
   6   2   6       94.92       89.09      3.97 o 
 -11   3   6       18.84       20.89      5.26 o 
 -10   3   6       24.35       26.15      8.12 o 
  -9   3   6       35.78       43.29      4.96 o 
  -8   3   6      252.40      242.60      8.42 o 
  -7   3   6      654.45      654.45     18.94 o 
  -6   3   6      119.27      106.21      1.54 o 
  -5   3   6      291.66      300.03      6.31 o 
  -4   3   6      191.43      176.84      3.61 o 
  -3   3   6      875.71      899.02     11.48 o 
  -2   3   6       31.85       27.61      2.18 o 
  -1   3   6       62.58       69.92      3.46 o 
   0   3   6      222.67      215.22      4.78 o 
   1   3   6      210.01      198.95      5.83 o 
   2   3   6       81.32       82.92      3.72 o 
   3   3   6       92.14       92.46      4.14 o 
   4   3   6        1.84        3.84      1.85 o 
   5   3   6       92.60       93.58      5.08 o 
 -11   4   6        0.71        5.26      6.91 o 
 -10   4   6      145.48      160.83      8.42 o 
  -9   4   6      284.24      281.23     10.07 o 
  -8   4   6      673.41      766.58     23.00 o 
  -7   4   6      130.54      134.83      5.71 o 
  -6   4   6       10.34       12.90      0.72 o 
  -5   4   6       29.63       30.95      2.63 o 
  -4   4   6      140.16      124.71      2.39 o 
  -3   4   6       22.22       23.57      1.93 o 
  -2   4   6       30.32       30.36      2.86 o 
  -1   4   6      685.50      670.96     11.41 o 
   0   4   6      306.10      294.47      8.61 o 
   1   4   6      150.85      157.67      4.83 o 
   2   4   6       52.34       55.10      3.55 o 
   3   4   6       21.78       23.34      3.78 o 
   4   4   6       10.44        8.92      2.22 o 
   5   4   6       75.89       82.25      4.43 o 
 -10   5   6      281.20      312.20     11.57 o 
  -9   5   6      301.63      318.06     15.03 o 
  -8   5   6      228.40      221.86      8.12 o 
  -7   5   6       97.12       67.23      2.63 o 
  -6   5   6      335.22      347.71      3.73 o 
  -5   5   6        9.76       10.72      1.75 o 
  -4   5   6       49.84       57.07      2.63 o 
  -3   5   6      459.70      445.19      7.47 o 
  -2   5   6      210.39      204.64      4.41 o 
  -1   5   6      596.14      632.20     11.48 o 
   0   5   6      230.69      232.45      5.63 o 
   1   5   6       63.17       61.89      3.61 o 
   2   5   6       11.66        8.96      3.15 o 
   3   5   6        0.42        1.85      2.89 o 
   4   5   6       49.34       53.83      3.83 o 
 -10   6   6       20.24       24.50      7.67 o 
  -9   6   6       82.10       96.50      6.01 o 
  -8   6   6      223.60      216.00      7.97 o 
  -7   6   6       63.04       48.17      5.41 o 
  -6   6   6      401.63      373.77      5.53 o 
  -5   6   6      309.68      291.44      4.41 o 
  -4   6   6        9.18       12.21      2.50 o 
  -3   6   6      535.92      541.81     10.83 o 
  -2   6   6      304.72      306.10      6.92 o 
  -1   6   6       79.67       72.24      3.40 o 
   0   6   6       23.28       26.85      2.97 o 
   1   6   6      255.65      236.97     12.18 o 
   2   6   6        0.90        3.49      2.44 o 
   3   6   6        2.60        1.98      2.11 o 
  -9   7   6       13.61       16.38      3.76 o 
  -8   7   6       63.55       62.58      1.09 o 
  -7   7   6      321.55      318.61      4.94 o 
  -6   7   6      108.24      108.74      2.84 o 
  -5   7   6      143.69      144.09      3.70 o 
  -4   7   6       25.03       24.16      5.41 o 
  -3   7   6      125.34      132.78      3.88 o 
  -2   7   6       56.72       60.11      3.24 o 
  -1   7   6      261.58      247.58      7.17 o 
   0   7   6       25.67       31.23      4.43 o 
   1   7   6       97.69       89.13      5.70 o 
   2   7   6        3.89        7.86      3.08 o 
  -8   8   6       76.34       76.43      1.51 o 
  -7   8   6      236.16      232.49      5.25 o 
  -6   8   6       91.02       94.98      2.89 o 
  -5   8   6       78.15       84.17      6.16 o 
  -4   8   6      132.06      130.67      9.09 o 
  -3   8   6        1.66        0.08      1.38 o 
  -2   8   6       55.25       55.70      3.45 o 
  -1   8   6      164.48      178.59      5.79 o 
   0   8   6      116.84      121.20      6.54 o 
   1   8   6        8.56        5.74      2.97 o 
  -8   9   6      190.23      170.21      6.69 o 
  -7   9   6       84.87       91.03      3.25 o 
  -6   9   6      130.41      130.01      4.25 o 
  -5   9   6       49.54       49.15      3.76 o 
  -4   9   6        5.44        5.19      1.91 o 
  -3   9   6       23.32       26.93      4.68 o 
  -2   9   6      138.27      121.98      4.94 o 
  -1   9   6        1.77        2.74      2.63 o 
   0   9   6       45.90       51.65      5.55 o 
  -8  10   6       21.13       14.73      3.46 o 
  -7  10   6      186.51      181.38      6.99 o 
  -6  10   6       34.10       39.08      3.46 o 
  -5  10   6       15.02       13.38      3.31 o 
  -4  10   6        2.34        3.61      2.86 o 
  -3  10   6      123.90      142.04     11.72 o 
  -2  10   6        4.48        8.76      2.92 o 
  -1  10   6       47.20       54.17      4.62 o 
  -7  11   6       14.06       15.86      2.36 o 
  -6  11   6       37.48       34.87      3.91 o 
  -5  11   6      148.09      156.02      7.37 o 
  -4  11   6        3.68        9.17      3.76 o 
  -3  11   6      162.25      183.38     14.28 o 
  -2 -11   7        5.89        7.93      3.62 o 
  -1 -11   7        1.48        1.80      3.61 o 
   0 -11   7      200.56      210.43     10.22 o 
   1 -11   7        6.55        7.21      7.06 o 
   2 -11   7       71.79       92.44      7.52 o 
   3 -11   7       83.03       84.47      7.37 o 
   4 -11   7        9.26       10.22      4.51 o 
  -3 -10   7       11.19       10.93      3.48 o 
  -2 -10   7      313.88      320.76     11.57 o 
  -1 -10   7       21.92       21.80      4.66 o 
   0 -10   7      389.95      388.55     13.23 o 
   1 -10   7       13.09       17.29      4.51 o 
   2 -10   7       41.91       48.55      9.17 o 
   3 -10   7       37.65       14.63     14.35 o 
   4 -10   7       11.15        7.84      3.36 o 
   5 -10   7        4.35        5.56      2.66 o 
  -5  -9   7       33.81       36.74      5.26 o 
  -4  -9   7       18.47       17.11      3.32 o 
  -3  -9   7      114.27      124.22      5.67 o 
  -2  -9   7      399.21      400.58     12.63 o 
  -1  -9   7       34.62       28.71      7.21 o 
   0  -9   7      129.05      135.73      7.21 o 
   1  -9   7       15.49       17.89      4.21 o 
   2  -9   7       17.08       18.34      1.24 o 
   3  -9   7       59.63       72.10      7.59 o 
   4  -9   7       23.81       20.82      1.75 o 
   5  -9   7        0.68        1.37      1.22 o 
   6  -9   7       50.51       45.48      4.02 o 
  -6  -8   7      133.55      141.31      9.85 o 
  -5  -8   7       15.55       17.18      2.94 o 
  -4  -8   7      124.85      124.94      6.59 o 
  -3  -8   7      271.10      247.53     18.94 o 
  -2  -8   7       10.73        7.69      0.83 o 
  -1  -8   7        2.45       -0.45      2.40 o 
   0  -8   7        0.70        0.88      0.31 o 
   1  -8   7       52.55       56.56      4.45 o 
   2  -8   7       90.17       76.99      4.67 o 
   3  -8   7      157.95      154.84      6.83 o 
   4  -8   7       24.96       26.23      1.73 o 
   5  -8   7       20.52       21.54      2.07 o 
   6  -8   7       62.84       62.29      4.41 o 
  -7  -7   7        3.25        0.47      6.09 o 
  -6  -7   7       17.69       20.31      2.17 o 
  -5  -7   7      270.46      256.93      7.29 o 
  -4  -7   7      164.70      161.51      6.84 o 
  -3  -7   7       28.04       26.03      1.95 o 
  -2  -7   7        5.49        4.32      0.97 o 
  -1  -7   7       63.60       62.02      2.00 o 
   0  -7   7       29.26       24.35      3.09 o 
   1  -7   7      216.37      220.28     12.40 o 
   2  -7   7      138.17      128.29      4.20 o 
   3  -7   7       61.09       60.15      2.28 o 
   4  -7   7       70.08       71.67      2.68 o 
   5  -7   7       74.27       66.71      3.57 o 
   6  -7   7        2.87        5.76      2.04 o 
  -7  -6   7       61.34       60.53      2.05 o 
  -6  -6   7        1.27        2.29      1.02 o 
  -5  -6   7      125.12      110.57      2.86 o 
  -4  -6   7       96.50      105.30      4.58 o 
  -3  -6   7       75.89       78.10      1.88 o 
  -2  -6   7      166.73      163.98      2.63 o 
  -1  -6   7        4.83        4.79      2.07 o 
   0  -6   7      233.96      227.01      5.15 o 
   1  -6   7      178.37      170.59      4.78 o 
   2  -6   7       85.03       87.81      8.79 o 
   3  -6   7      128.56      117.50      3.41 o 
   4  -6   7       25.05       27.50      2.69 o 
   5  -6   7       32.73       39.56      3.51 o 
   6  -6   7       18.28       20.14      2.16 o 
  -8  -5   7       17.03       21.06      1.42 o 
  -7  -5   7      136.75      127.25      3.70 o 
  -6  -5   7       10.68       11.94      1.91 o 
  -5  -5   7       80.23       77.67      2.27 o 
  -4  -5   7       65.80       75.47      2.05 o 
  -3  -5   7      216.61      211.30      3.44 o 
  -2  -5   7      549.23      533.46     19.62 o 
  -1  -5   7        7.26        4.83      1.91 o 
   0  -5   7      358.59      357.79      6.54 o 
   1  -5   7       98.00      104.86      5.73 o 
   2  -5   7       17.88       26.71      4.66 o 
   3  -5   7      709.65      684.62      9.12 o 
   4  -5   7        0.43        0.49      1.22 o 
   5  -5   7       22.94       27.93      2.83 o 
   6  -5   7       58.63       59.09      3.27 o 
   7  -5   7        2.22        3.72      1.82 o 
  -8  -4   7       49.82       45.46      1.55 o 
  -7  -4   7        0.65        0.47      0.94 o 
  -6  -4   7        2.86        2.00      1.15 o 
  -5  -4   7      360.25      356.45      6.99 o 
  -4  -4   7      383.29      368.68      5.30 o 
  -3  -4   7      447.31      441.29      6.64 o 
  -2  -4   7      338.48      347.69      5.63 o 
  -1  -4   7       21.07       17.56      2.20 o 
   0  -4   7      159.90      165.19      5.04 o 
   1  -4   7      453.99      483.02      8.24 o 
   2  -4   7      285.50      283.60      8.72 o 
   3  -4   7      554.82      544.23      9.83 o 
   4  -4   7       37.85       42.01      3.52 o 
   5  -4   7       53.61       59.72      3.14 o 
   6  -4   7       20.42       17.68      2.87 o 
   7  -4   7        0.18       -0.34      1.68 o 
  -9  -3   7        8.24       14.13      3.61 o 
  -8  -3   7       56.38       52.41      4.38 o 
  -7  -3   7       67.03       75.92      1.88 o 
  -6  -3   7      126.19      123.04      2.97 o 
  -5  -3   7       84.78       83.44      2.48 o 
  -4  -3   7      827.84      843.69     10.38 o 
  -3  -3   7      794.45      775.66     10.36 o 
  -2  -3   7       70.53       64.33      3.46 o 
  -1  -3   7       70.08       71.29      2.54 o 
   0  -3   7       15.75       17.50      1.96 o 
   1  -3   7      126.25      135.03      3.88 o 
   2  -3   7        4.13        2.18      1.64 o 
   3  -3   7      225.19      222.45      6.37 o 
   4  -3   7       86.26       90.37      3.89 o 
   5  -3   7       11.58       13.51      2.63 o 
   6  -3   7       47.43       51.29      3.98 o 
  -9  -2   7       55.28       57.87      4.96 o 
  -8  -2   7       73.48       68.88      6.92 o 
  -7  -2   7      180.49      174.49      4.33 o 
  -6  -2   7      414.32      400.26     12.10 o 
  -5  -2   7      196.18      200.18      4.51 o 
  -4  -2   7       62.70       68.92      2.80 o 
  -3  -2   7      178.83      169.57      4.73 o 
  -2  -2   7      217.52      207.98      4.40 o 
  -1  -2   7      176.08      174.45      4.28 o 
   0  -2   7      103.77       99.34      3.69 o 
   1  -2   7        4.69        9.17      2.22 o 
   2  -2   7      308.93      300.80      7.17 o 
   3  -2   7      124.23      145.94      5.12 o 
   4  -2   7      101.44      106.07      3.33 o 
   5  -2   7        9.56        5.62      3.32 o 
   6  -2   7       50.82       53.89      3.14 o 
 -10  -1   7      130.60      140.84      7.82 o 
  -9  -1   7      144.39      144.60      7.06 o 
  -8  -1   7      389.98      421.17     15.48 o 
  -7  -1   7      426.60      421.26     10.26 o 
  -6  -1   7      636.63      614.79     16.38 o 
  -5  -1   7      359.36      352.40      4.77 o 
  -4  -1   7      108.40      106.39      3.08 o 
  -3  -1   7      248.83      232.57      4.73 o 
  -2  -1   7      455.87      450.56      7.18 o 
  -1  -1   7       42.25       41.17      3.44 o 
   0  -1   7      415.67      386.62      7.43 o 
   1  -1   7      251.09      250.29      5.37 o 
   2  -1   7       49.41       49.72      4.13 o 
   3  -1   7       37.19       35.93      3.68 o 
   4  -1   7       90.77       96.63      4.15 o 
   5  -1   7       80.77       80.16      6.44 o 
   6  -1   7       26.22        7.80      6.62 o 
 -10   0   7       95.36       92.89     10.67 o 
  -9   0   7       21.46       21.49      4.06 o 
  -8   0   7      213.46      231.63      7.97 o 
  -7   0   7      486.99      475.70     12.14 o 
  -6   0   7     2006.05     2056.92     39.52 o 
  -5   0   7      942.58      934.94     11.21 o 
  -4   0   7     1291.99     1254.51     15.41 o 
  -3   0   7       33.88       26.53      3.23 o 
  -2   0   7      869.17      874.03     12.67 o 
  -1   0   7      343.93      335.86      7.75 o 
   0   0   7       88.45       85.00      5.79 o 
   1   0   7      185.59      193.97      5.34 o 
   2   0   7       19.07       18.78      2.86 o 
   3   0   7       96.57       93.40      4.69 o 
   4   0   7       22.31       16.28      5.18 o 
   5   0   7       25.36       18.34      6.59 o 
   6   0   7       86.83       83.81      3.93 o 
 -10   1   7       89.33       95.45      6.76 o 
  -9   1   7      242.04      280.03     14.43 o 
  -8   1   7        3.59        6.01      3.01 o 
  -7   1   7        5.27        6.31      4.51 o 
  -6   1   7      173.03      165.87      2.17 o 
  -5   1   7     1229.19     1204.38     14.57 o 
  -4   1   7      176.47      176.58      3.14 o 
  -3   1   7        1.69        4.45      1.06 o 
  -2   1   7      914.65      902.87     13.22 o 
  -1   1   7      280.45      270.69      5.05 o 
   0   1   7      272.05      278.13      6.48 o 
   1   1   7       53.24       55.84      3.66 o 
   2   1   7        1.28       -1.13      2.16 o 
   3   1   7      120.15      128.80      5.41 o 
   4   1   7      119.42      131.15      5.83 o 
   5   1   7       26.07       19.20      6.95 o 
 -10   2   7       77.18       74.40      6.61 o 
  -9   2   7      165.38      169.40      7.97 o 
  -8   2   7      201.37      216.90     11.87 o 
  -7   2   7       25.39       26.45      3.61 o 
  -6   2   7      534.29      527.51      5.83 o 
  -5   2   7       79.22       77.49      1.49 o 
  -4   2   7       40.52       40.30      1.49 o 
  -3   2   7      327.98      322.08      4.84 o 
  -2   2   7      154.66      153.61      9.47 o 
  -1   2   7      302.64      300.15      9.77 o 
   0   2   7      729.70      678.70     12.03 o 
   1   2   7       20.19       19.80      2.98 o 
   2   2   7        8.86        5.64      3.61 o 
   3   2   7       28.82       28.38      3.13 o 
   4   2   7      159.83      145.69     12.28 o 
   5   2   7       10.38        6.24      2.64 o 
 -10   3   7       86.38       95.30      7.06 o 
  -9   3   7       80.77       79.97      9.62 o 
  -8   3   7      329.08      335.79     10.37 o 
  -7   3   7      216.19      213.44     11.12 o 
  -6   3   7       23.52       26.20      0.96 o 
  -5   3   7      111.32      124.81      2.45 o 
  -4   3   7      235.49      221.79      3.51 o 
  -3   3   7      168.37      176.74      4.36 o 
  -2   3   7      205.14      193.81      6.00 o 
  -1   3   7      935.65      945.57     18.19 o 
   0   3   7       12.11       14.55      2.63 o 
   1   3   7       14.98       11.97      2.86 o 
   2   3   7      131.78      131.87      4.93 o 
   3   3   7       44.55       52.42      3.82 o 
   4   3   7        4.18        3.30      2.05 o 
 -10   4   7      256.76      295.06     11.42 o 
  -9   4   7      354.33      356.39     11.72 o 
  -8   4   7       15.18       13.83      6.01 o 
  -7   4   7      116.23      122.48      2.23 o 
  -6   4   7      432.01      422.72      5.26 o 
  -5   4   7      177.92      163.78      3.09 o 
  -4   4   7       28.73       28.88      2.10 o 
  -3   4   7        2.18        5.41      2.34 o 
  -2   4   7      583.61      577.63     21.34 o 
  -1   4   7       79.40       79.61      5.19 o 
   0   4   7        5.35        7.53      2.61 o 
   1   4   7       79.35       83.85      5.09 o 
   2   4   7       60.43       67.48      4.20 o 
   3   4   7       92.69       87.58      5.70 o 
   4   4   7        9.53        9.03      2.48 o 
 -10   5   7      202.70      221.11     10.07 o 
  -9   5   7       70.62       86.28      6.16 o 
  -8   5   7      179.93      181.27      7.52 o 
  -7   5   7      194.50      181.35      3.52 o 
  -6   5   7       59.02       59.38      1.54 o 
  -5   5   7       52.50       61.46      2.92 o 
  -4   5   7      176.50      174.20      5.26 o 
  -3   5   7      342.65      352.64      8.79 o 
  -2   5   7     1042.03     1044.48     19.07 o 
  -1   5   7       43.63       44.98      5.11 o 
   0   5   7       82.20       85.69      4.89 o 
   1   5   7      343.47      343.94     10.45 o 
   2   5   7        5.69        6.37      3.27 o 
   3   5   7       27.86       23.92      4.53 o 
 -10   6   7       34.57       34.57      5.26 o 
  -9   6   7       19.46       14.73      6.61 o 
  -8   6   7      164.35      162.49      7.06 o 
  -7   6   7      129.17      124.57     10.45 o 
  -6   6   7       14.12       17.43      1.55 o 
  -5   6   7       49.71       60.26      3.35 o 
  -4   6   7      243.71      236.59      5.30 o 
  -3   6   7       89.19       92.42      3.29 o 
  -2   6   7      914.83      915.10     14.67 o 
  -1   6   7      252.70      253.21      7.48 o 
   0   6   7        1.21       -1.02      2.55 o 
   1   6   7      193.84      174.14      6.31 o 
   2   6   7       36.94       38.12      4.19 o 
  -9   7   7       51.77       62.23      5.56 o 
  -8   7   7       28.36       27.96      4.06 o 
  -7   7   7      177.04      180.63      7.59 o 
  -6   7   7      248.24      245.89      4.20 o 
  -5   7   7       46.30       44.19      3.40 o 
  -4   7   7       34.66       42.37      2.50 o 
  -3   7   7      341.53      347.46      8.42 o 
  -2   7   7       78.83       76.02      5.19 o 
  -1   7   7       28.45       25.13      5.20 o 
   0   7   7       16.87       21.13      4.03 o 
   1   7   7       78.34       78.36      5.98 o 
   2   7   7        4.99        9.37      3.44 o 
  -8   8   7      113.35      112.58      6.16 o 
  -7   8   7       66.01       64.48      2.86 o 
  -6   8   7      123.62      122.80      6.76 o 
  -5   8   7      282.41      301.23     12.18 o 
  -4   8   7       15.03       13.28      2.25 o 
  -3   8   7       46.33       47.03      7.37 o 
  -2   8   7        2.57        4.81      3.23 o 
  -1   8   7       19.12       22.32      4.14 o 
   0   8   7       84.52       81.87      6.17 o 
   1   8   7       20.05       19.01      4.03 o 
  -7   9   7      228.01      246.36      9.02 o 
  -6   9   7      206.58      216.15      6.76 o 
  -5   9   7       40.12       38.63      6.16 o 
  -4   9   7       19.51       17.21      4.14 o 
  -3   9   7        1.93        2.56      2.59 o 
  -2   9   7       17.69       15.20      3.38 o 
  -1   9   7       39.94       46.58      6.61 o 
  -7  10   7      642.93      692.78     15.63 o 
  -6  10   7       79.62       85.08      7.67 o 
  -5  10   7        5.94       12.78      5.71 o 
  -4  10   7        4.56        6.01      5.71 o 
  -3  10   7       73.28       80.06      5.55 o 
  -1 -11   8        8.44       10.97      4.66 o 
   0 -11   8       10.02       16.08      5.11 o 
   1 -11   8      154.45      146.70     14.73 o 
   2 -11   8       30.20       32.77      6.16 o 
  -3 -10   8       47.36       50.45      5.03 o 
  -2 -10   8       14.03       12.63      4.36 o 
  -1 -10   8       19.01       17.14      7.67 o 
   0 -10   8       28.10       32.32      5.56 o 
   1 -10   8       60.42       71.10      6.76 o 
   2 -10   8       45.78       25.83     23.52 o 
   3 -10   8        0.28       -0.51      2.75 o 
   4 -10   8      107.74      115.28      6.76 o 
  -4  -9   8       55.01       62.78      4.66 o 
  -3  -9   8       28.29       36.38      4.66 o 
  -2  -9   8      136.43      134.08      7.37 o 
  -1  -9   8        1.52        1.35      3.01 o 
   0  -9   8       20.14       18.64      7.37 o 
   1  -9   8       81.92       87.68      5.19 o 
   2  -9   8       73.27       64.12      4.30 o 
   3  -9   8        1.64        2.12      1.43 o 
   4  -9   8       33.77       27.87      2.01 o 
   5  -9   8        2.66        2.76      1.92 o 
  -5  -8   8       50.19       56.83      4.00 o 
  -4  -8   8      102.48      104.62      5.71 o 
  -3  -8   8      138.89      127.57      8.57 o 
  -2  -8   8       48.47       45.14      6.46 o 
  -1  -8   8        1.42       -0.10      1.20 o 
   0  -8   8       68.39       69.25      3.88 o 
   1  -8   8      121.28      104.16      8.36 o 
   2  -8   8        1.13        0.51      0.82 o 
   3  -8   8       24.98       27.67      2.65 o 
   4  -8   8       53.97       63.22      3.50 o 
   5  -8   8       37.88       35.45      2.39 o 
  -6  -7   8       43.57       41.28      2.19 o 
  -5  -7   8       56.23       63.21      2.36 o 
  -4  -7   8      163.63      157.40      3.83 o 
  -3  -7   8       49.39       50.66      2.18 o 
  -2  -7   8        6.18        4.60      0.82 o 
  -1  -7   8       46.63       46.83      3.83 o 
   0  -7   8      116.64      117.79      5.25 o 
   1  -7   8        2.01        0.86      2.24 o 
   2  -7   8        4.59        5.19      1.33 o 
   3  -7   8      194.04      184.58      5.55 o 
   4  -7   8       66.24       72.18      3.35 o 
   5  -7   8       54.31       49.07      3.81 o 
  -7  -6   8        8.58        9.39      1.47 o 
  -6  -6   8      116.25      115.94      2.83 o 
  -5  -6   8       11.68        6.76      1.40 o 
  -4  -6   8      145.96      136.32      3.59 o 
  -3  -6   8      183.30      167.13      3.36 o 
  -2  -6   8      101.43      106.10      4.28 o 
  -1  -6   8        0.62        0.72      1.54 o 
   0  -6   8      295.17      284.02      7.44 o 
   1  -6   8        2.67        2.16      3.12 o 
   2  -6   8      118.01      126.20      5.49 o 
   3  -6   8      145.25      136.46      4.08 o 
   4  -6   8       41.75       44.21      3.61 o 
   5  -6   8       32.55       39.89      3.10 o 
   6  -6   8        0.36        3.77      2.14 o 
  -8  -5   8       31.30       30.31      4.27 o 
  -7  -5   8       51.00       55.22      2.87 o 
  -6  -5   8        7.69        7.82      1.15 o 
  -5  -5   8        0.98        1.71      1.77 o 
  -4  -5   8      338.24      307.44      5.63 o 
  -3  -5   8      161.88      158.23      7.10 o 
  -2  -5   8      392.69      404.36      7.07 o 
  -1  -5   8        1.59       -0.31      1.43 o 
   0  -5   8      210.09      210.03      5.96 o 
   1  -5   8       88.39       93.84      4.50 o 
   2  -5   8       81.25       81.76      5.95 o 
   3  -5   8       46.65       51.57      6.84 o 
   4  -5   8       28.66       31.94      2.32 o 
   5  -5   8       20.07       24.00      2.72 o 
   6  -5   8        0.47       -1.76      1.76 o 
  -8  -4   8       31.57       29.90      2.94 o 
  -7  -4   8        1.74        1.52      1.21 o 
  -6  -4   8        4.46        4.88      1.99 o 
  -5  -4   8      416.05      389.71      6.68 o 
  -4  -4   8      307.53      294.30      3.95 o 
  -3  -4   8       34.42       44.34      2.59 o 
  -2  -4   8      313.17      314.32      6.64 o 
  -1  -4   8      165.17      154.22      4.03 o 
   0  -4   8       71.22       75.24      3.89 o 
   1  -4   8      232.79      223.24      5.47 o 
   2  -4   8        9.10        7.54      2.18 o 
   3  -4   8       30.99       39.35      3.13 o 
   4  -4   8       59.17       61.92      2.93 o 
   5  -4   8       48.64       44.89      3.27 o 
   6  -4   8        0.93        1.03      1.99 o 
  -9  -3   8      148.00      160.68      7.37 o 
  -8  -3   8       68.48       64.03      2.37 o 
  -7  -3   8       23.11       22.77      1.26 o 
  -6  -3   8       32.35       36.51      2.84 o 
  -5  -3   8       95.90       97.04      2.96 o 
  -4  -3   8      202.68      203.70      3.72 o 
  -3  -3   8      536.86      527.75      8.59 o 
  -2  -3   8       83.44       82.83      3.53 o 
  -1  -3   8       96.46       97.30      3.18 o 
   0  -3   8      226.51      231.02      5.15 o 
   1  -3   8       92.46       98.05      3.82 o 
   2  -3   8       53.67       46.60      5.79 o 
   3  -3   8       63.73       68.29      4.50 o 
   4  -3   8      130.33      133.90      4.42 o 
   5  -3   8       32.54       36.01      2.81 o 
   6  -3   8       25.41       26.50      8.60 o 
  -9  -2   8       12.23       18.64      3.91 o 
  -8  -2   8      225.62      207.25     14.13 o 
  -7  -2   8       51.29       44.80      1.27 o 
  -6  -2   8        9.07        9.90      3.38 o 
  -5  -2   8      415.94      422.44      5.60 o 
  -4  -2   8      124.11      120.59      3.14 o 
  -3  -2   8      141.58      136.59      4.51 o 
  -2  -2   8      286.81      275.61      4.89 o 
  -1  -2   8      252.61      258.54      5.49 o 
   0  -2   8       58.72       60.72      3.52 o 
   1  -2   8       22.94       18.23      2.39 o 
   2  -2   8       57.77       62.82      5.64 o 
   3  -2   8      222.92      213.33      6.95 o 
   4  -2   8       70.93       73.37      6.39 o 
   5  -2   8        2.90       -0.58      1.68 o 
  -9  -1   8        6.10       -1.35      2.86 o 
  -8  -1   8      123.96      114.00      6.33 o 
  -7  -1   8      164.66      165.33      9.32 o 
  -6  -1   8       22.88       20.45      0.98 o 
  -5  -1   8      783.63      774.16     10.45 o 
  -4  -1   8        5.59        7.10      1.50 o 
  -3  -1   8        5.20        4.71      1.22 o 
  -2  -1   8       79.51       70.59      3.11 o 
  -1  -1   8      561.09      564.58     13.38 o 
   0  -1   8       70.99       71.59      6.09 o 
   1  -1   8       15.03       17.34      3.46 o 
   2  -1   8      116.17      111.72     12.18 o 
   3  -1   8      206.85      204.98      7.09 o 
   4  -1   8        6.04        4.67      2.16 o 
   5  -1   8       20.92       14.68      5.18 o 
 -10   0   8       72.92       68.24     10.22 o 
  -9   0   8       82.50       82.22      6.01 o 
  -8   0   8      131.01      139.64      6.61 o 
  -7   0   8      583.21      574.47     29.69 o 
  -6   0   8        1.75        1.73      0.76 o 
  -5   0   8        8.65        6.54      0.96 o 
  -4   0   8        1.65        3.67      1.25 o 
  -3   0   8      563.58      570.26      8.02 o 
  -2   0   8       57.54       55.52      2.84 o 
  -1   0   8      366.28      372.45     14.81 o 
   0   0   8      294.46      290.65     21.95 o 
   1   0   8      389.62      390.46      7.81 o 
   2   0   8        5.49        6.46      2.23 o 
   3   0   8       95.86       88.21      5.49 o 
   4   0   8        2.43        0.25      2.03 o 
   5   0   8       11.52       10.46      4.30 o 
 -10   1   8       30.35       30.06      5.11 o 
  -9   1   8       76.26       83.27      9.77 o 
  -8   1   8      102.66      110.03      6.16 o 
  -7   1   8       43.14       41.94      3.91 o 
  -6   1   8       44.67       46.00      1.59 o 
  -5   1   8        4.65        6.22      1.54 o 
  -4   1   8       85.94       83.54      2.61 o 
  -3   1   8      329.10      313.29      5.10 o 
  -2   1   8      896.51      850.04     12.33 o 
  -1   1   8      574.98      584.21     12.28 o 
   0   1   8       22.12       21.42      2.50 o 
   1   1   8       66.29       70.95      4.96 o 
   2   1   8        3.29        1.65      2.02 o 
   3   1   8       90.60       93.08      5.49 o 
   4   1   8       31.01       22.83      7.98 o 
   5   1   8       11.34        3.57      2.56 o 
 -10   2   8       46.13       45.69      9.47 o 
  -9   2   8       56.44       56.52      5.56 o 
  -8   2   8       75.72       71.40      8.57 o 
  -7   2   8       79.62       75.76      3.72 o 
  -6   2   8      271.61      263.23      3.54 o 
  -5   2   8      158.28      145.95      2.95 o 
  -4   2   8      476.58      465.44      7.19 o 
  -3   2   8       96.34       89.66      2.66 o 
  -2   2   8      270.75      264.36      5.89 o 
  -1   2   8      175.07      176.14      5.64 o 
   0   2   8        2.87        1.63      2.09 o 
   1   2   8       16.44       15.34      2.66 o 
   2   2   8       78.51       80.13      5.17 o 
   3   2   8       21.09       27.24      4.12 o 
   4   2   8       38.87       41.67      6.55 o 
 -10   3   8        2.81        4.66      3.91 o 
  -9   3   8      110.60      117.09     11.12 o 
  -8   3   8      335.26      334.89     10.67 o 
  -7   3   8      604.81      545.57     14.97 o 
  -6   3   8       56.97       61.51      1.43 o 
  -5   3   8      167.78      160.42      4.43 o 
  -4   3   8       37.39       36.03      2.18 o 
  -3   3   8      133.92      132.94      4.89 o 
  -2   3   8       83.31       91.15      5.05 o 
  -1   3   8       31.65       25.98      3.07 o 
   0   3   8      183.21      188.44      5.31 o 
   1   3   8      285.16      277.03     10.45 o 
   2   3   8       65.61       63.33      8.94 o 
   3   3   8        1.57        3.09      2.60 o 
   4   3   8        3.01        3.16      2.55 o 
 -10   4   8       37.03       29.61      8.87 o 
  -9   4   8      195.77      207.13      9.32 o 
  -8   4   8      194.03      203.82      8.12 o 
  -7   4   8      439.17      383.97     10.47 o 
  -6   4   8       12.42        2.73      1.02 o 
  -5   4   8      402.70      422.95      6.00 o 
  -4   4   8        1.15        1.61      3.38 o 
  -3   4   8       34.74       39.24      4.66 o 
  -2   4   8      452.30      455.06     12.55 o 
  -1   4   8       35.49       36.92      3.03 o 
   0   4   8      261.71      267.09      8.04 o 
   1   4   8      102.40      110.23      9.77 o 
   2   4   8       12.47       14.08      3.24 o 
   3   4   8       24.05       21.27      4.54 o 
 -10   5   8      167.56      180.52      9.32 o 
  -9   5   8       67.69       67.79      6.16 o 
  -8   5   8       69.29       68.69      8.72 o 
  -7   5   8      295.19      279.20      3.29 o 
  -6   5   8        5.95        2.93      0.96 o 
  -5   5   8      135.02      121.96      3.45 o 
  -4   5   8      431.66      402.14      6.64 o 
  -3   5   8      194.35      189.24      4.62 o 
  -2   5   8      295.37      305.33      7.67 o 
  -1   5   8      230.33      226.95      7.17 o 
   0   5   8      132.18      143.87      6.61 o 
   1   5   8        1.30       -1.38      3.03 o 
   2   5   8       40.36       52.58      5.43 o 
  -9   6   8       52.33       55.92      5.71 o 
  -8   6   8       88.77       87.03      6.16 o 
  -7   6   8       52.54       61.32      1.56 o 
  -6   6   8      168.65      155.90      3.56 o 
  -5   6   8       22.32       24.20      4.13 o 
  -4   6   8      116.33      122.90      3.61 o 
  -3   6   8       22.99       23.20      3.03 o 
  -2   6   8      146.78      143.79      6.69 o 
  -1   6   8       31.58       39.95      3.61 o 
   0   6   8       48.56       51.23      5.14 o 
   1   6   8       48.98       48.81      5.44 o 
   2   6   8       52.13       55.34      4.99 o 
  -8   7   8       60.20       65.84      5.56 o 
  -7   7   8       55.40       60.68      5.94 o 
  -6   7   8      212.42      200.13      7.52 o 
  -5   7   8      140.02      147.68      3.82 o 
  -4   7   8        6.80        7.96      2.78 o 
  -3   7   8      157.01      158.41      5.71 o 
  -2   7   8       29.17       29.68      5.15 o 
  -1   7   8       35.33       35.00      3.72 o 
   0   7   8       14.07       15.58      4.28 o 
   1   7   8       66.67       63.08      6.50 o 
  -7   8   8      225.01      227.40      5.95 o 
  -6   8   8       91.37       92.73      3.55 o 
  -5   8   8      137.29      131.69      4.21 o 
  -4   8   8       90.07       91.77      3.82 o 
  -3   8   8        8.60       11.61      2.60 o 
  -2   8   8        1.71        3.54      3.03 o 
  -1   8   8       48.84       48.50      7.21 o 
  -7   9   8       87.78       90.79      6.61 o 
  -6   9   8       76.94       74.70      4.51 o 
  -5   9   8       20.10       21.44      2.60 o 
  -4   9   8       76.10       86.66      4.20 o 
  -3   9   8        4.90        6.71      3.83 o 
  -2   9   8       67.46       75.15      6.09 o 
  -2 -10   9       32.89       43.14      5.71 o 
  -1 -10   9      156.54      166.39     14.43 o 
   0 -10   9        0.89        3.31      4.06 o 
   1 -10   9       43.84       54.71      6.76 o 
   2 -10   9       33.71       36.55      5.09 o 
  -4  -9   9       12.98        7.97      3.76 o 
  -3  -9   9       66.97       73.80      6.16 o 
  -2  -9   9      246.92      269.81     15.63 o 
  -1  -9   9        0.72        2.25      3.31 o 
   0  -9   9        2.44        3.22      2.98 o 
   1  -9   9       12.98       16.07      4.03 o 
   2  -9   9       46.05       59.09      4.57 o 
   3  -9   9        3.39        5.01      3.27 o 
  -5  -8   9        6.55        6.14      2.18 o 
  -4  -8   9      125.25      133.93      6.76 o 
  -3  -8   9      124.30      128.06     10.37 o 
  -2  -8   9       52.00       46.34      7.37 o 
  -1  -8   9        0.41        0.59      1.14 o 
   0  -8   9       24.64       29.49      3.35 o 
   1  -8   9       13.87       12.67      3.34 o 
   2  -8   9       23.36       22.39      2.37 o 
   3  -8   9       46.02       41.97      2.37 o 
   4  -8   9       27.43       23.69      2.18 o 
  -6  -7   9       90.12       83.43      2.83 o 
  -5  -7   9        0.47        1.05      2.33 o 
  -4  -7   9      226.42      211.67      9.02 o 
  -3  -7   9       85.89       86.62      2.31 o 
  -2  -7   9        0.62        1.02      1.22 o 
  -1  -7   9       55.74       57.62      3.68 o 
   0  -7   9       23.13       33.57      3.76 o 
   1  -7   9       60.34       58.17      3.93 o 
   2  -7   9       42.52       43.86      2.31 o 
   3  -7   9        8.03        7.44      1.77 o 
   4  -7   9       77.68       77.49      4.87 o 
  -7  -6   9       32.08       38.49      1.88 o 
  -6  -6   9      142.11      141.01      3.35 o 
  -5  -6   9        3.66        5.03      1.36 o 
  -4  -6   9       81.91       77.30      2.41 o 
  -3  -6   9        2.97        4.40      1.41 o 
  -2  -6   9       80.81       86.04      3.61 o 
  -1  -6   9      198.45      192.74      6.99 o 
   0  -6   9       15.75       16.35      2.71 o 
   1  -6   9       42.04       49.98     12.48 o 
   2  -6   9      171.05      180.85      8.97 o 
   3  -6   9       23.03       14.49      2.08 o 
   4  -6   9      173.94      156.08      9.02 o 
   5  -6   9        5.01       11.01      2.60 o 
  -7  -5   9       59.30       55.92      2.16 o 
  -6  -5   9       15.64       11.94      1.64 o 
  -5  -5   9        0.91        1.78      1.88 o 
  -4  -5   9       15.06       17.88      1.40 o 
  -3  -5   9       63.17       65.02      7.29 o 
  -2  -5   9      503.63      493.88      9.93 o 
  -1  -5   9      150.36      152.60      5.79 o 
   0  -5   9       30.30       28.45      3.50 o 
   1  -5   9       28.62       34.53      4.58 o 
   2  -5   9      190.14      178.82      8.86 o 
   3  -5   9       40.18       12.44     10.45 o 
   4  -5   9      122.92      132.77      5.92 o 
   5  -5   9       11.97       13.21      2.89 o 
  -8  -4   9        5.41        8.12      2.86 o 
  -7  -4   9       43.72       44.69      1.85 o 
  -6  -4   9       22.21       29.50      5.56 o 
  -5  -4   9       33.72       37.72      2.02 o 
  -4  -4   9       24.68       23.58      1.48 o 
  -3  -4   9      579.06      589.08      9.46 o 
  -2  -4   9      454.59      446.02      7.86 o 
  -1  -4   9       14.62       13.88      2.40 o 
   0  -4   9       49.67       57.35      6.01 o 
   1  -4   9       69.75       66.20      5.74 o 
   2  -4   9        2.80        8.41      5.79 o 
   3  -4   9       12.36       16.53      3.91 o 
   4  -4   9       58.06       59.93      3.85 o 
   5  -4   9       25.94       26.06      3.42 o 
  -8  -3   9      116.12      117.39      8.87 o 
  -7  -3   9      103.91      101.29      3.45 o 
  -6  -3   9       62.81       62.27      2.57 o 
  -5  -3   9       63.94       67.43      2.38 o 
  -4  -3   9      423.44      400.64      8.34 o 
  -3  -3   9      208.24      194.01      4.43 o 
  -2  -3   9       23.93       24.90      3.61 o 
  -1  -3   9       88.06       94.52      4.23 o 
   0  -3   9       51.74       52.97      3.12 o 
   1  -3   9       56.57       62.10      3.56 o 
   2  -3   9        1.02        0.04      3.38 o 
   3  -3   9       99.11       89.99      5.46 o 
   4  -3   9       12.60       14.58      2.86 o 
   5  -3   9       17.29       18.72      3.29 o 
  -9  -2   9       56.36       62.38      5.26 o 
  -8  -2   9      309.82      318.51     13.98 o 
  -7  -2   9      174.92      172.18      9.77 o 
  -6  -2   9      438.23      440.51      5.54 o 
  -5  -2   9      191.13      190.41      3.50 o 
  -4  -2   9      258.71      252.15      5.79 o 
  -3  -2   9       67.70       68.12      3.31 o 
  -2  -2   9       16.50       17.28      1.96 o 
  -1  -2   9      317.37      313.44      7.29 o 
   0  -2   9       24.21       31.71      5.19 o 
   1  -2   9       69.36       75.55      5.04 o 
   2  -2   9      133.81      128.67      5.00 o 
   3  -2   9       10.65       17.28      3.68 o 
   4  -2   9        2.80        2.14      2.15 o 
   5  -2   9       20.01       19.15      3.17 o 
  -9  -1   9      211.70      211.04      8.87 o 
  -8  -1   9       55.79       61.78      4.96 o 
  -7  -1   9       79.26       72.91      2.72 o 
  -6  -1   9      443.38      447.38      9.09 o 
  -5  -1   9      536.46      547.98      8.16 o 
  -4  -1   9      138.10      141.32      3.13 o 
  -3  -1   9      627.02      603.51      9.96 o 
  -2  -1   9        3.77        3.11      2.50 o 
  -1  -1   9      279.27      289.33      7.03 o 
   0  -1   9      157.22      160.94      5.58 o 
   1  -1   9      105.93      104.35      7.06 o 
   2  -1   9       15.05       18.82      2.92 o 
   3  -1   9        1.67        2.08      2.28 o 
   4  -1   9       40.25       40.41      5.04 o 
  -9   0   9       86.19       76.36      9.77 o 
  -8   0   9      247.45      268.76      9.47 o 
  -7   0   9       94.19       87.09      2.18 o 
  -6   0   9       87.14       85.95      2.31 o 
  -5   0   9       66.93       69.13      5.86 o 
  -4   0   9      801.78      748.36     25.78 o 
  -3   0   9      170.86      175.93      3.88 o 
  -2   0   9       32.62       32.09      2.34 o 
  -1   0   9      304.09      293.47     13.75 o 
   0   0   9      217.50      215.64      5.69 o 
   1   0   9      135.83      132.89      5.94 o 
   2   0   9        1.02        0.30      1.91 o 
   3   0   9       16.33       16.83      3.13 o 
   4   0   9       27.57       20.17      8.03 o 
 -10   1   9        4.00       -0.30      3.01 o 
  -9   1   9       60.34       62.83      5.86 o 
  -8   1   9      134.28      130.32     10.52 o 
  -7   1   9      128.69      122.12      4.05 o 
  -6   1   9        9.32       10.57      1.73 o 
  -5   1   9      386.06      368.40      5.89 o 
  -4   1   9      120.55      112.64      3.34 o 
  -3   1   9        2.74        1.05      1.28 o 
  -2   1   9      192.85      185.12     10.60 o 
  -1   1   9      189.44      176.27      4.89 o 
   0   1   9       78.61       88.86      3.93 o 
   1   1   9      142.25      144.72      5.34 o 
   2   1   9       15.11       15.78      3.62 o 
   3   1   9       14.87       15.15      3.68 o 
   4   1   9        5.68        4.45      2.40 o 
 -10   2   9        6.52        5.56      4.06 o 
  -9   2   9      121.84      130.92      7.67 o 
  -8   2   9       31.76       46.30      4.81 o 
  -7   2   9       79.22       72.39      2.11 o 
  -6   2   9      393.59      389.70      6.16 o 
  -5   2   9      145.71      145.75      3.36 o 
  -4   2   9        0.76        0.08      0.96 o 
  -3   2   9       48.43       44.87      2.44 o 
  -2   2   9      261.39      251.03      5.53 o 
  -1   2   9      119.18      116.74      4.25 o 
   0   2   9      257.65      268.39      7.81 o 
   1   2   9       18.11       22.15      3.19 o 
   2   2   9        0.76        0.64      2.69 o 
   3   2   9       20.23       23.40      3.72 o 
 -10   3   9       81.25      124.01      8.27 o 
  -9   3   9      151.50      172.86      8.72 o 
  -8   3   9      401.58      416.36     17.74 o 
  -7   3   9      141.48      124.51      5.11 o 
  -6   3   9       27.88       30.77      1.80 o 
  -5   3   9      276.03      267.69      4.94 o 
  -4   3   9      103.55       91.21      9.24 o 
  -3   3   9      145.33      147.67      6.09 o 
  -2   3   9        5.71        3.40      2.18 o 
  -1   3   9      199.09      195.03      6.59 o 
   0   3   9      105.29      103.49      4.57 o 
   1   3   9        0.37        0.00      3.01 o 
   2   3   9       29.01       38.29      4.08 o 
   3   3   9       16.23       22.92      3.98 o 
 -10   4   9       10.77        3.46      3.91 o 
  -9   4   9      153.61      188.04     13.98 o 
  -8   4   9       79.00       84.78      6.46 o 
  -7   4   9      410.05      373.15      5.10 o 
  -6   4   9       60.68       58.06      2.82 o 
  -5   4   9       45.64       40.24      3.46 o 
  -4   4   9       40.75       42.49      2.34 o 
  -3   4   9      177.37      188.19      5.50 o 
  -2   4   9       76.98       77.92      3.67 o 
  -1   4   9      295.82      301.63      7.44 o 
   0   4   9       16.27       19.54      3.24 o 
   1   4   9        0.50        2.67      4.30 o 
   2   4   9      202.37      199.84      7.65 o 
 -10   5   9       80.35       92.59     12.18 o 
  -9   5   9       80.36       85.98      6.91 o 
  -8   5   9       18.70       28.11      4.66 o 
  -7   5   9       66.88       55.94      2.44 o 
  -6   5   9       86.87       76.09      3.76 o 
  -5   5   9       86.90       97.55      6.61 o 
  -4   5   9       64.47       71.29      3.53 o 
  -3   5   9       15.93       15.23      2.28 o 
  -2   5   9        1.88        2.31      2.34 o 
  -1   5   9      219.92      226.81      7.92 o 
   0   5   9      115.81      125.79      5.68 o 
   1   5   9        0.64        2.51      3.41 o 
  -9   6   9       48.05       47.05      5.71 o 
  -8   6   9      111.18      103.41      7.06 o 
  -7   6   9        2.52        2.72      1.16 o 
  -6   6   9       88.62       93.24      3.83 o 
  -5   6   9      227.27      239.50      4.94 o 
  -4   6   9       87.31       90.09      4.11 o 
  -3   6   9        0.54        0.75      2.86 o 
  -2   6   9      116.49      119.23      5.86 o 
  -1   6   9       36.15       41.57      4.03 o 
   0   6   9       38.84       41.10      5.11 o 
  -8   7   9       18.15       16.53      4.36 o 
  -7   7   9      119.01      110.81      4.81 o 
  -6   7   9      164.85      168.46      4.59 o 
  -5   7   9       34.39       35.77      2.78 o 
  -4   7   9       57.19       55.92      3.87 o 
  -3   7   9       53.14       48.97      5.79 o 
  -2   7   9       46.93       46.20      4.76 o 
  -1   7   9        9.93        8.70      3.77 o 
  -7   8   9       14.75       19.69      4.21 o 
  -6   8   9      163.72      181.74      7.14 o 
  -5   8   9      199.41      197.56      5.49 o 
  -4   8   9       41.99       43.07      3.40 o 
  -3   8   9        5.62        4.66      3.76 o 
  -2   8   9       16.36       16.91      3.44 o 
  -6   9   9      335.55      360.61     10.67 o 
  -5   9   9      141.82      149.70      5.10 o 
  -3  -9  10       72.29       71.70      6.46 o 
  -2  -9  10      110.40      113.94     12.02 o 
  -1  -9  10        7.32        7.97      4.36 o 
   0  -9  10        1.49        5.45      2.86 o 
   1  -9  10       27.20       27.70      4.81 o 
   2  -9  10       36.23       33.37      4.30 o 
  -4  -8  10       17.67       18.04      4.06 o 
  -3  -8  10      105.02      107.02     10.52 o 
  -2  -8  10       70.12       64.81     31.49 o 
  -1  -8  10        6.76       10.56      4.66 o 
   0  -8  10        0.95        0.71      2.22 o 
   1  -8  10       59.22       48.91      3.59 o 
   2  -8  10        4.76        5.99      1.61 o 
   3  -8  10        2.52        5.35      1.73 o 
  -5  -7  10       64.33       66.11      3.79 o 
  -4  -7  10       17.98       18.07      1.80 o 
  -3  -7  10       38.12       36.10      7.51 o 
  -2  -7  10       21.85       24.36      3.64 o 
  -1  -7  10      128.12      129.68      6.23 o 
   0  -7  10        1.59        4.32      2.44 o 
   1  -7  10       91.31       92.43      5.19 o 
   2  -7  10        2.20        2.42      3.15 o 
   3  -7  10        6.84       10.20      2.30 o 
  -6  -6  10       31.46       31.71      3.23 o 
  -5  -6  10        1.38        3.46      1.36 o 
  -4  -6  10        4.93        5.86      1.80 o 
  -3  -6  10      209.71      203.72      6.40 o 
  -2  -6  10       68.30       67.89      6.91 o 
  -1  -6  10       80.91       80.62      4.03 o 
   0  -6  10        0.64        0.10      2.78 o 
   1  -6  10       76.56       77.60      5.39 o 
   2  -6  10       87.68       89.67      5.94 o 
   3  -6  10        2.22        1.63      1.98 o 
   4  -6  10       50.88       48.40      3.15 o 
  -7  -5  10       40.65       43.91      2.07 o 
  -6  -5  10       22.87       25.16      2.07 o 
  -5  -5  10        1.22        2.67      1.41 o 
  -4  -5  10      132.08      124.98      3.42 o 
  -3  -5  10      191.65      177.25      6.09 o 
  -2  -5  10       26.46       27.58      2.76 o 
  -1  -5  10       40.22       43.65      5.94 o 
   0  -5  10       86.95       86.40      4.73 o 
   1  -5  10       30.84       37.88      4.41 o 
   2  -5  10      113.31      118.64      5.26 o 
   3  -5  10        7.27        3.70      1.88 o 
   4  -5  10       29.65       28.24      3.40 o 
  -8  -4  10       87.49       88.38      5.26 o 
  -7  -4  10       62.41       65.22      3.94 o 
  -6  -4  10        0.57        2.71      1.37 o 
  -5  -4  10       39.74       43.93      1.85 o 
  -4  -4  10      226.90      228.91      5.70 o 
  -3  -4  10        6.62        5.39      1.86 o 
  -2  -4  10       63.90       63.29      5.24 o 
  -1  -4  10      147.42      160.20      4.99 o 
   0  -4  10      108.60      119.60      4.67 o 
   1  -4  10       60.39       58.48      6.46 o 
   2  -4  10       15.51       14.07      3.03 o 
   3  -4  10        1.33        2.29      2.50 o 
   4  -4  10       12.43       13.19      2.52 o 
  -8  -3  10        9.32       11.57      3.31 o 
  -7  -3  10       58.11       59.39      3.53 o 
  -6  -3  10      128.66      129.05      5.02 o 
  -5  -3  10        0.71        0.28      1.18 o 
  -4  -3  10      266.57      261.54      5.20 o 
  -3  -3  10       23.33       24.82      2.78 o 
  -2  -3  10      127.77      133.25      4.96 o 
  -1  -3  10      164.82      160.28      5.87 o 
   0  -3  10       54.01       55.69      3.83 o 
   1  -3  10       65.10       71.99      6.79 o 
   2  -3  10        8.90        3.77      2.50 o 
   3  -3  10        1.72        3.23      2.55 o 
   4  -3  10       55.72       62.44      3.80 o 
  -8  -2  10        0.59       -1.35      2.56 o 
  -7  -2  10       51.66       53.40      2.85 o 
  -6  -2  10      598.02      599.63      7.29 o 
  -5  -2  10       21.18       22.86      1.75 o 
  -4  -2  10      323.57      319.84      5.79 o 
  -3  -2  10       43.11       45.60      3.00 o 
  -2  -2  10       48.33       43.81      2.82 o 
  -1  -2  10       33.07       35.73      5.11 o 
   0  -2  10       98.67      111.36      5.48 o 
   1  -2  10       15.04       19.94      3.03 o 
   2  -2  10        4.83       45.69     34.35 o 
   3  -2  10       18.66       22.47      3.61 o 
   4  -2  10      105.49      102.72      5.30 o 
  -9  -1  10       29.07       34.42      7.97 o 
  -8  -1  10       83.70       92.14      6.01 o 
  -7  -1  10      160.01      159.97     15.56 o 
  -6  -1  10      448.39      454.25      9.11 o 
  -5  -1  10        0.70        0.15      2.03 o 
  -4  -1  10       16.17       19.31      2.11 o 
  -3  -1  10        1.64        3.14      1.89 o 
  -2  -1  10       58.31       55.07      3.73 o 
  -1  -1  10       89.69       95.54      7.37 o 
   0  -1  10      103.02       98.98      5.28 o 
   1  -1  10       10.01       12.19      2.87 o 
   2  -1  10      157.47      154.34      9.77 o 
   3  -1  10        7.44       10.07      3.19 o 
  -9   0  10       33.97       34.27      4.96 o 
  -8   0  10      121.69      138.14     10.82 o 
  -7   0  10      179.01      169.59      5.78 o 
  -6   0  10        5.83        5.63      3.61 o 
  -5   0  10       47.82       48.21      1.96 o 
  -4   0  10        0.88        0.38      1.17 o 
  -3   0  10       43.05       46.26      2.55 o 
  -2   0  10       81.98       87.73      4.19 o 
  -1   0  10      228.59      228.67      5.95 o 
   0   0  10      125.30      146.76      8.08 o 
   1   0  10       45.32       51.01      3.93 o 
   2   0  10       66.87       65.02      5.60 o 
   3   0  10        0.42       -2.82      2.82 o 
  -9   1  10       78.06       75.61      6.46 o 
  -8   1  10       88.56       80.72      6.01 o 
  -7   1  10       60.04       58.64      1.68 o 
  -6   1  10       31.67       34.50      1.82 o 
  -5   1  10       84.50       89.36      3.83 o 
  -4   1  10       61.70       62.46      3.98 o 
  -3   1  10      238.73      240.89      9.24 o 
  -2   1  10      105.22      104.54      3.93 o 
  -1   1  10       62.15       63.55      7.37 o 
   0   1  10       50.09       50.32      4.46 o 
   1   1  10       54.67       55.73      4.20 o 
   2   1  10        5.40        6.20      3.48 o 
   3   1  10        8.32       11.07      5.99 o 
  -9   2  10       14.18       14.88      4.51 o 
  -8   2  10       28.54       29.76      4.81 o 
  -7   2  10      107.12      100.37      2.67 o 
  -6   2  10      467.04      447.03      6.27 o 
  -5   2  10       17.82       23.74      2.78 o 
  -4   2  10      173.52      170.26      5.64 o 
  -3   2  10       56.34       47.35      3.41 o 
  -2   2  10       14.92        9.07      3.16 o 
  -1   2  10      139.07      142.87     10.82 o 
   0   2  10        0.37        1.11      2.57 o 
   1   2  10       23.41       27.59      4.46 o 
   2   2  10       45.59       54.59      4.73 o 
  -9   3  10       33.17       35.17      5.41 o 
  -8   3  10       78.85       76.81      6.46 o 
  -7   3  10      117.47      113.11      2.56 o 
  -6   3  10      338.98      321.28      5.56 o 
  -5   3  10        1.42        2.40      1.28 o 
  -4   3  10      264.05      265.75      6.14 o 
  -3   3  10       88.55       88.34      8.04 o 
  -2   3  10      167.90      171.39      6.12 o 
  -1   3  10      267.54      265.81      7.07 o 
   0   3  10       17.37       24.85      3.45 o 
   1   3  10       50.56       47.20      5.35 o 
   2   3  10       43.64       43.63      4.84 o 
  -9   4  10       69.99       68.54      6.61 o 
  -8   4  10      111.65      106.87     11.42 o 
  -7   4  10      113.69      111.14      3.35 o 
  -6   4  10      198.18      196.14      3.77 o 
  -5   4  10       26.68       28.58      3.83 o 
  -4   4  10       18.13       17.29      2.13 o 
  -3   4  10      277.33      278.45      7.37 o 
  -2   4  10      108.97       95.56      4.30 o 
  -1   4  10      127.15      130.02      5.31 o 
   0   4  10       51.70       68.60     13.83 o 
   1   4  10       45.38       54.11      7.06 o 
  -9   5  10       17.28       18.34      4.96 o 
  -8   5  10       32.13       25.70      8.12 o 
  -7   5  10      103.81       96.98      2.63 o 
  -6   5  10       88.12       98.29      5.94 o 
  -5   5  10      104.55      106.86      5.15 o 
  -4   5  10        0.53        2.03      1.70 o 
  -3   5  10       20.89       32.46      6.31 o 
  -2   5  10       41.90       50.69      4.52 o 
  -1   5  10       77.43       75.19      5.71 o 
   0   5  10       25.46       23.84      4.78 o 
  -8   6  10        2.94        3.31      3.61 o 
  -7   6  10       37.60       40.29      2.28 o 
  -6   6  10       34.57       39.17      3.61 o 
  -5   6  10       30.95       22.88      2.82 o 
  -4   6  10      148.31      148.19      5.59 o 
  -3   6  10       14.71       21.19      2.98 o 
  -2   6  10       69.14       67.07      4.41 o 
  -1   6  10        8.71        6.58      3.03 o 
  -7   7  10       26.68       22.92      2.93 o 
  -6   7  10      102.04      102.65      4.14 o 
  -5   7  10       44.97       44.44      5.71 o 
  -4   7  10      118.89      130.44      7.54 o 
  -3   7  10       95.78       97.39      5.70 o 
  -2   7  10        5.71        4.68      3.40 o 
  -6   8  10      113.66      121.32      4.84 o 
  -5   8  10      104.18      105.53      4.35 o 
  -3  -8  11       88.58       99.66      7.21 o 
  -2  -8  11       74.36       76.61      4.77 o 
  -1  -8  11        4.71        5.68      2.86 o 
   0  -8  11        3.60        5.65      3.64 o 
   1  -8  11       13.17        6.96      3.67 o 
  -4  -7  11        0.90        1.25      2.10 o 
  -3  -7  11       31.57       34.42      2.69 o 
  -2  -7  11        3.20        2.86      3.31 o 
  -1  -7  11       47.31       51.87      4.08 o 
   0  -7  11       22.30       23.38      4.41 o 
   1  -7  11       21.95       26.47      4.58 o 
   2  -7  11        0.55        1.71      1.91 o 
  -5  -6  11        1.65        0.67      2.48 o 
  -4  -6  11        7.37        8.25      1.45 o 
  -3  -6  11        9.53       12.92      3.08 o 
  -2  -6  11        0.81        4.08      2.64 o 
  -1  -6  11      177.47      170.21      8.64 o 
   0  -6  11       55.10       57.59      4.30 o 
   1  -6  11       13.89       18.84      4.18 o 
   2  -6  11        8.40        9.64      4.05 o 
  -6  -5  11       26.65       27.52      2.71 o 
  -5  -5  11        1.40       -1.01      1.53 o 
  -4  -5  11        8.28        7.55      2.46 o 
  -3  -5  11        4.44        8.12      2.22 o 
  -2  -5  11      252.69      273.04     10.22 o 
  -1  -5  11      215.43      217.44      6.47 o 
   0  -5  11        2.00        2.48      2.88 o 
   1  -5  11        1.62        1.62      2.50 o 
   2  -5  11       93.86       86.43      7.97 o 
   3  -5  11        0.47        1.51      2.31 o 
  -7  -4  11       69.53       70.55      4.48 o 
  -6  -4  11       43.76       49.40      3.14 o 
  -5  -4  11       64.71       66.08      2.63 o 
  -4  -4  11        1.91        2.81      1.97 o 
  -3  -4  11      145.67      143.59      5.42 o 
  -2  -4  11      259.12      248.04      9.40 o 
  -1  -4  11        3.49        6.87      2.50 o 
   0  -4  11       10.76       12.18      4.06 o 
   1  -4  11       33.70       32.92      5.41 o 
   2  -4  11       32.26       34.42      6.01 o 
   3  -4  11        0.25        2.78      2.87 o 
  -7  -3  11      231.93      243.15      9.24 o 
  -6  -3  11       59.70       62.24      2.45 o 
  -5  -3  11      145.56      145.38      4.41 o 
  -4  -3  11        3.77        4.28      2.14 o 
  -3  -3  11      201.39      212.58      5.31 o 
  -2  -3  11       45.23       41.03      3.69 o 
  -1  -3  11       22.00       23.45      3.64 o 
   0  -3  11      135.75      140.69      7.67 o 
   1  -3  11       59.96       59.52      6.46 o 
   2  -3  11        2.72        4.21      4.06 o 
   3  -3  11       16.00       15.33      5.11 o 
  -8  -2  11      153.13      155.27      7.37 o 
  -7  -2  11       97.75      104.69      3.93 o 
  -6  -2  11       70.88       70.85      2.46 o 
  -5  -2  11      103.96      107.00      6.99 o 
  -4  -2  11       11.95       11.07      1.90 o 
  -3  -2  11       29.82       30.92      4.21 o 
  -2  -2  11      143.91      148.06      5.62 o 
  -1  -2  11        0.85        0.93      1.96 o 
   0  -2  11      108.63      107.62      7.06 o 
   1  -2  11       26.98       27.81      5.26 o 
   2  -2  11       53.63       48.85      6.46 o 
  -8  -1  11       78.12       86.58      9.47 o 
  -7  -1  11       82.61       79.42      4.98 o 
  -6  -1  11      166.62      165.31      3.98 o 
  -5  -1  11        3.51        1.89      1.33 o 
  -4  -1  11       14.31       17.00      2.50 o 
  -3  -1  11      151.63      140.23      6.42 o 
  -2  -1  11       79.16       87.20      3.83 o 
  -1  -1  11        1.32        2.34      2.56 o 
   0  -1  11       72.55       71.61      4.41 o 
   1  -1  11       33.88       37.88      5.71 o 
   2  -1  11       73.22       68.54      7.37 o 
  -8   0  11       59.53       57.12      5.56 o 
  -7   0  11       85.80       77.11      2.20 o 
  -6   0  11       63.30       67.06      2.64 o 
  -5   0  11       11.52       13.10      2.00 o 
  -4   0  11      131.44      126.47      4.39 o 
  -3   0  11       96.79       97.69      4.73 o 
  -2   0  11        4.98        1.53      2.30 o 
  -1   0  11       46.77       48.29      4.29 o 
   0   0  11       85.62       83.90      4.78 o 
   1   0  11       48.15       56.64      5.51 o 
   2   0  11       18.27       18.25      3.88 o 
  -9   1  11        0.57        0.60      3.31 o 
  -8   1  11       43.34       51.71      5.71 o 
  -7   1  11       66.49       62.35      2.01 o 
  -6   1  11       37.73       37.81      2.18 o 
  -5   1  11       97.73       98.82      2.92 o 
  -4   1  11      173.34      162.74      4.25 o 
  -3   1  11        1.35        2.18      1.81 o 
  -2   1  11        7.59        8.00      2.84 o 
  -1   1  11      108.90      111.79      7.89 o 
   0   1  11       36.48       44.17      7.97 o 
   1   1  11       61.45       57.01     16.31 o 
  -9   2  11       96.44      132.57      8.42 o 
  -8   2  11       45.78       55.01      5.86 o 
  -7   2  11      242.85      235.40      9.24 o 
  -6   2  11      238.96      219.55      6.09 o 
  -5   2  11        1.22        2.19      1.57 o 
  -4   2  11      158.30      154.59      5.00 o 
  -3   2  11       21.34       22.27      3.09 o 
  -2   2  11       89.97       84.03      6.48 o 
  -1   2  11        9.07        8.72      2.76 o 
   0   2  11       30.67       32.51      3.93 o 
   1   2  11       34.91       35.15      5.33 o 
  -9   3  11       18.80       10.07      4.51 o 
  -8   3  11      246.50      263.19     16.23 o 
  -7   3  11       32.15       32.83      4.06 o 
  -6   3  11      230.82      206.58      4.67 o 
  -5   3  11       31.31       34.58      5.19 o 
  -4   3  11       49.42       49.61      3.44 o 
  -3   3  11       45.32       37.00      3.60 o 
  -2   3  11       38.55       37.86      4.19 o 
  -1   3  11        2.79        1.43      2.86 o 
   0   3  11       54.12       49.07      5.49 o 
  -8   4  11       95.61       91.84      7.37 o 
  -7   4  11       12.83       12.33      1.38 o 
  -6   4  11       28.05       23.87      2.30 o 
  -5   4  11       46.41       42.48      3.05 o 
  -4   4  11       50.49       51.39      3.78 o 
  -3   4  11      139.33      137.30      5.00 o 
  -2   4  11        1.26        1.98      2.28 o 
  -1   4  11        0.32       -0.75      2.34 o 
  -8   5  11        2.68        3.01      3.91 o 
  -7   5  11      108.43       98.41      3.25 o 
  -6   5  11       11.38       10.06      1.70 o 
  -5   5  11       44.15       47.37      8.19 o 
  -4   5  11      134.30      142.19      4.78 o 
  -3   5  11       53.16       66.22      4.83 o 
  -2   5  11        6.32        5.94      2.76 o 
  -7   6  11        3.98        1.88      2.13 o 
  -6   6  11       27.41       25.23      2.28 o 
  -5   6  11      180.79      200.20      7.81 o 
  -4   6  11       62.66       67.93      7.06 o 
  -3   6  11        2.38        1.74      2.28 o 
  -2  -7  12       34.15       38.71      4.58 o 
  -1  -7  12       22.46       22.11      3.98 o 
  -4  -6  12       14.18       16.88      2.60 o 
  -3  -6  12       18.33       15.37      3.61 o 
  -2  -6  12       27.38       21.61      5.35 o 
  -1  -6  12       33.57       39.37      6.61 o 
   0  -6  12        6.95        9.94      4.43 o 
  -5  -5  12        6.64       10.38      1.99 o 
  -4  -5  12        0.35        0.97      2.97 o 
  -3  -5  12      134.52      137.54      6.14 o 
  -2  -5  12        9.87        9.50      3.30 o 
  -1  -5  12        0.96        0.67      3.23 o 
   0  -5  12       44.02       52.56      5.47 o 
   1  -5  12       56.74       73.74     16.08 o 
  -6  -4  12       25.41       25.60      2.46 o 
  -5  -4  12      153.36      148.95      5.67 o 
  -4  -4  12       24.15       14.21     11.35 o 
  -3  -4  12      130.26      133.67      5.71 o 
  -2  -4  12        5.40        5.37      3.03 o 
  -1  -4  12       33.14       43.35      3.93 o 
   0  -4  12      118.57      114.03      5.84 o 
   1  -4  12       10.40        7.53      3.29 o 
  -7  -3  12        3.82        2.61      1.58 o 
  -6  -3  12        1.17       -0.08      1.32 o 
  -5  -3  12      475.26      474.57     15.48 o 
  -4  -3  12        9.08        6.29      5.19 o 
  -3  -3  12       74.86       76.32      3.87 o 
  -2  -3  12       21.02       22.47      4.21 o 
  -1  -3  12       46.06       41.94      5.71 o 
   0  -3  12       35.85       39.48      4.19 o 
   1  -3  12        8.37       10.76      3.40 o 
  -7  -2  12       65.12       65.03      3.92 o 
  -6  -2  12      112.96      114.18      3.29 o 
  -5  -2  12      164.68      166.79      5.08 o 
  -4  -2  12        0.45        3.12      1.75 o 
  -3  -2  12       24.67       25.04     16.53 o 
  -2  -2  12       45.80       53.26      3.72 o 
  -1  -2  12        2.44        6.46      3.76 o 
   0  -2  12        9.79       16.82      3.40 o 
   1  -2  12       31.26       30.06      4.25 o 
  -7  -1  12       60.08       64.37      3.22 o 
  -6  -1  12      226.71      204.83      4.97 o 
  -5  -1  12        1.54        2.83      1.54 o 
  -4  -1  12       16.20       18.36      2.80 o 
  -3  -1  12        5.70        4.74      4.51 o 
  -2  -1  12       33.92       38.16      4.12 o 
  -1  -1  12        9.18       16.68      4.51 o 
   0  -1  12       36.44       38.84      4.20 o 
   1  -1  12       26.95       26.60      4.25 o 
  -8   0  12       64.69       73.50      6.31 o 
  -7   0  12       87.76       77.86      2.80 o 
  -6   0  12       27.12       22.87      8.42 o 
  -5   0  12       15.48       12.70      2.28 o 
  -4   0  12       49.83       51.07      3.61 o 
  -3   0  12       30.17       22.24     18.64 o 
  -2   0  12       22.39       23.73      3.75 o 
  -1   0  12       27.11       28.26      5.11 o 
   0   0  12       53.81       59.49      9.85 o 
  -8   1  12       69.41       78.01      6.76 o 
  -7   1  12       33.93       36.11      2.82 o 
  -6   1  12        4.62        3.26      1.33 o 
  -5   1  12      181.32      177.96      5.14 o 
  -4   1  12       19.98       22.18      2.88 o 
  -3   1  12       64.48       73.35      8.57 o 
  -2   1  12       51.69       53.58      3.82 o 
  -1   1  12        0.79        0.15      2.13 o 
   0   1  12       76.39       77.34     13.00 o 
  -8   2  12       18.52       23.90      8.57 o 
  -7   2  12        1.05        0.23      2.18 o 
  -6   2  12       76.92       77.38      4.25 o 
  -5   2  12      217.05      216.85      8.87 o 
  -4   2  12        5.04        3.68      3.83 o 
  -3   2  12       32.58       36.07     11.72 o 
  -2   2  12      183.99      179.88      6.21 o 
  -1   2  12       66.50       55.96      4.57 o 
  -7   3  12       35.86       30.64      2.92 o 
  -6   3  12      190.12      193.01      5.06 o 
  -5   3  12       90.71       89.68      3.51 o 
  -4   3  12       35.35       36.45      2.98 o 
  -3   3  12        7.78        8.49      3.16 o 
  -2   3  12       94.66       93.49      6.99 o 
  -7   4  12      100.24       95.71      3.83 o 
  -6   4  12       72.73       72.21      3.91 o 
  -5   4  12       24.63       21.23      2.96 o 
  -4   4  12       51.77       49.19      3.45 o 
  -3   4  12       12.73       14.37      2.92 o 
  -5   5  12       37.01       41.26      4.36 o 
  -4  -4  13       27.65       19.62     12.70 o 
  -3  -4  13        6.94        4.81      3.38 o 
  -2  -4  13       65.09       74.32      5.62 o 
  -1  -4  13       43.73       45.69      6.31 o 
  -5  -3  13      148.75      148.09      5.58 o 
  -4  -3  13       17.17       12.72      8.72 o 
  -3  -3  13        2.48        0.38      1.96 o 
  -2  -3  13       14.26       16.22      4.21 o 
  -1  -3  13       24.02       28.71      5.41 o 
  -6  -2  13       43.99       41.40      4.03 o 
  -5  -2  13      108.61      112.68      4.73 o 
  -4  -2  13        3.23        1.80      2.71 o 
  -3  -2  13       10.82        8.86      7.59 o 
  -2  -2  13       26.70       23.14      3.35 o 
  -1  -2  13        4.90        6.76      4.21 o 
  -6  -1  13      119.85      107.79      3.50 o 
  -5  -1  13       12.47        8.79      5.86 o 
  -4  -1  13        1.65        2.10      2.56 o 
  -3  -1  13       38.35       39.14      3.51 o 
  -2  -1  13       43.25       47.95      5.86 o 
  -1  -1  13        0.25       -4.21      4.21 o 
  -6   0  13       31.35       25.20      3.83 o 
  -5   0  13       43.04       44.13      2.86 o 
  -4   0  13        9.36       12.16      2.89 o 
  -3   0  13       69.85       70.50      4.08 o 
  -2   0  13        3.73        6.91      4.06 o 
  -6   1  13       45.91       49.34      2.60 o 
  -5   1  13      183.40      174.06      5.75 o 
  -4   1  13        0.71        3.15      2.53 o 
  -3   1  13       77.80       80.18      4.40 o 
  -2   1  13       20.86       22.52      4.28 o 
  -6   2  13       43.86       48.07      4.14 o 
  -5   2  13       54.20       44.86      3.91 o 
  -4   2  13        5.03        3.09      2.55 o 
  -3   2  13       33.38       36.17      3.56 o 
                                                 
